# Supplementary material for: One-Tip enables comprehensive proteome coverage in minimal cells and single zygotes
Source: Nat Commun. 2024 Mar 20;15:2474. doi: 10.1038/s41467-024-46777-9 (PMC10951212; doi:10.1038/s41467-024-46777-9)
Supplement: Supplementary file 4 — Source Data [file 41467_2024_46777_MOESM4_ESM.xlsx]

## Sheet: Figure1b
Identifier	Numbers	R.Condition	R.Replicate	Comment	MedNum
2ulMM_2ulCell_1_Exploris 480	3166	2ulMM_2ulCell	1	Exploris 480	3172
2ulMM_2ulCell_2_Exploris 480	3172	2ulMM_2ulCell	2	Exploris 480	3172
2ulMM_2ulCell_3_Exploris 480	3175	2ulMM_2ulCell	3	Exploris 480	3172
4ulMM_4ulCell_1_Exploris 480	4610	4ulMM_4ulCell	1	Exploris 480	4609
4ulMM_4ulCell_2_Exploris 480	4609	4ulMM_4ulCell	2	Exploris 480	4609
4ulMM_4ulCell_3_Exploris 480	4603	4ulMM_4ulCell	3	Exploris 480	4609
8ulMM_8ulCell_1_Exploris 480	4953	8ulMM_8ulCell	1	Exploris 480	4971
8ulMM_8ulCell_1_Orbitrap Astral	8215	8ulMM_8ulCell	1	Orbitrap Astral	8215
8ulMM_8ulCell_2_Exploris 480	4971	8ulMM_8ulCell	2	Exploris 480	4971
8ulMM_8ulCell_2_Orbitrap Astral	8217	8ulMM_8ulCell	2	Orbitrap Astral	8215
8ulMM_8ulCell_3_Exploris 480	5007	8ulMM_8ulCell	3	Exploris 480	4971
8ulMM_8ulCell_3_Orbitrap Astral	8209	8ulMM_8ulCell	3	Orbitrap Astral	8215
Ref_10ng_1_Exploris Ref	3354	Ref_10ng	1	Exploris Ref	3354
Ref_10ng_2_Exploris Ref	3368	Ref_10ng	2	Exploris Ref	3354
Ref_10ng_3_Exploris Ref	3353	Ref_10ng	3	Exploris Ref	3354

## Sheet: Figure1c_S1
Identifier	Numbers	R.Condition	R.Replicate	Comment	MedNum
1h_1_1000Cells	8984	1h	1	1000Cells	8984
1h_1_100Cells	6894	1h	1	100Cells	6955
1h_1_2000Cells	8971	1h	1	2000Cells	8979
1h_1_200Cells	8028	1h	1	200Cells	8175
1h_1_20Cells	4855	1h	1	20Cells	5013
1h_1_20Cells_CO	458	1h	1	20Cells_CO	587
1h_1_3000Cells	8981	1h	1	3000Cells	8999
1h_1_500Cells	8638	1h	1	500Cells	8634
1h_2_1000Cells	8971	1h	2	1000Cells	8984
1h_2_100Cells	6994	1h	2	100Cells	6955
1h_2_2000Cells	8979	1h	2	2000Cells	8979
1h_2_200Cells	8175	1h	2	200Cells	8175
1h_2_20Cells	5013	1h	2	20Cells	5013
1h_2_20Cells_CO	587	1h	2	20Cells_CO	587
1h_2_3000Cells	8999	1h	2	3000Cells	8999
1h_2_500Cells	8634	1h	2	500Cells	8634
1h_3_1000Cells	9011	1h	3	1000Cells	8984
1h_3_100Cells	6955	1h	3	100Cells	6955
1h_3_2000Cells	8995	1h	3	2000Cells	8979
1h_3_200Cells	8199	1h	3	200Cells	8175
1h_3_20Cells	5112	1h	3	20Cells	5013
1h_3_20Cells_CO	3329	1h	3	20Cells_CO	587
1h_3_3000Cells	9017	1h	3	3000Cells	8999
1h_3_500Cells	8570	1h	3	500Cells	8634
2h_1_1000Cells	9048	2h	1	1000Cells	9118
2h_1_100Cells	6956	2h	1	100Cells	7040
2h_1_2000Cells	8982	2h	1	2000Cells	9038
2h_1_200Cells	8240	2h	1	200Cells	8380
2h_1_20Cells	5068	2h	1	20Cells	5213
2h_1_20Cells_CO	3817	2h	1	20Cells_CO	3817
2h_1_3000Cells	9050	2h	1	3000Cells	9062
2h_1_500Cells	8780	2h	1	500Cells	8780
2h_2_1000Cells	9217	2h	2	1000Cells	9118
2h_2_100Cells	7125	2h	2	100Cells	7040
2h_2_2000Cells	9038	2h	2	2000Cells	9038
2h_2_200Cells	8380	2h	2	200Cells	8380
2h_2_20Cells	5378	2h	2	20Cells	5213
2h_2_20Cells_CO	3660	2h	2	20Cells_CO	3817
2h_2_3000Cells	9062	2h	2	3000Cells	9062
2h_2_500Cells	8799	2h	2	500Cells	8780
2h_3_1000Cells	9118	2h	3	1000Cells	9118
2h_3_100Cells	7040	2h	3	100Cells	7040
2h_3_2000Cells	9062	2h	3	2000Cells	9038
2h_3_200Cells	8410	2h	3	200Cells	8380
2h_3_20Cells	5213	2h	3	20Cells	5213
2h_3_20Cells_CO	3995	2h	3	20Cells_CO	3817
2h_3_3000Cells	9068	2h	3	3000Cells	9062
2h_3_500Cells	8730	2h	3	500Cells	8780
3h_1_1000Cells	8971	3h	1	1000Cells	8971
3h_1_100Cells	7071	3h	1	100Cells	7034
3h_1_2000Cells	8971	3h	1	2000Cells	8973
3h_1_200Cells	8250	3h	1	200Cells	8266
3h_1_20Cells	5242	3h	1	20Cells	5051
3h_1_20Cells_CO	3988	3h	1	20Cells_CO	3973
3h_1_3000Cells	9080	3h	1	3000Cells	9080
3h_1_500Cells	8623	3h	1	500Cells	8680
3h_2_1000Cells	8833	3h	2	1000Cells	8971
3h_2_100Cells	6913	3h	2	100Cells	7034
3h_2_2000Cells	8973	3h	2	2000Cells	8973
3h_2_200Cells	8287	3h	2	200Cells	8266
3h_2_20Cells	4292	3h	2	20Cells	5051
3h_2_20Cells_CO	3920	3h	2	20Cells_CO	3973
3h_2_3000Cells	9016	3h	2	3000Cells	9080
3h_2_500Cells	8680	3h	2	500Cells	8680
3h_3_1000Cells	9084	3h	3	1000Cells	8971
3h_3_100Cells	7034	3h	3	100Cells	7034
3h_3_2000Cells	9042	3h	3	2000Cells	8973
3h_3_200Cells	8266	3h	3	200Cells	8266
3h_3_20Cells	5051	3h	3	20Cells	5051
3h_3_20Cells_CO	3973	3h	3	20Cells_CO	3973
3h_3_3000Cells	9081	3h	3	3000Cells	9080
3h_3_500Cells	8702	3h	3	500Cells	8680
4h_1_1000Cells	9023	4h	1	1000Cells	8911
4h_1_100Cells	7016	4h	1	100Cells	7006
4h_1_2000Cells	8979	4h	1	2000Cells	8979
4h_1_200Cells	8289	4h	1	200Cells	8218
4h_1_20Cells	5008	4h	1	20Cells	5008
4h_1_20Cells_CO	3793	4h	1	20Cells_CO	4152
4h_1_3000Cells	9080	4h	1	3000Cells	9033
4h_1_500Cells	8704	4h	1	500Cells	8643
4h_2_1000Cells	8910	4h	2	1000Cells	8911
4h_2_100Cells	6958	4h	2	100Cells	7006
4h_2_2000Cells	8916	4h	2	2000Cells	8979
4h_2_200Cells	8218	4h	2	200Cells	8218
4h_2_20Cells	5028	4h	2	20Cells	5008
4h_2_20Cells_CO	4152	4h	2	20Cells_CO	4152
4h_2_3000Cells	9033	4h	2	3000Cells	9033
4h_2_500Cells	8561	4h	2	500Cells	8643
4h_3_1000Cells	8911	4h	3	1000Cells	8911
4h_3_100Cells	7006	4h	3	100Cells	7006
4h_3_2000Cells	8984	4h	3	2000Cells	8979
4h_3_200Cells	7923	4h	3	200Cells	8218
4h_3_20Cells	4940	4h	3	20Cells	5008
4h_3_20Cells_CO	4171	4h	3	20Cells_CO	4152
4h_3_3000Cells	8968	4h	3	3000Cells	9033
4h_3_500Cells	8643	4h	3	500Cells	8643

## Sheet: Figure1d_S2
Identifier	Numbers	R.Condition	R.Replicate	Comment	MedNum
1h_1_1000Cells	172789	1h	1	1000Cells	172326
1h_1_100Cells	103808	1h	1	100Cells	106479
1h_1_2000Cells	180497	1h	1	2000Cells	180526
1h_1_200Cells	129250	1h	1	200Cells	134874
1h_1_20Cells	54686	1h	1	20Cells	55496
1h_1_20Cells_CO	1392	1h	1	20Cells_CO	2937
1h_1_3000Cells	176108	1h	1	3000Cells	176908
1h_1_500Cells	160132	1h	1	500Cells	160132
1h_2_1000Cells	169816	1h	2	1000Cells	172326
1h_2_100Cells	106479	1h	2	100Cells	106479
1h_2_2000Cells	180526	1h	2	2000Cells	180526
1h_2_200Cells	134874	1h	2	200Cells	134874
1h_2_20Cells	55496	1h	2	20Cells	55496
1h_2_20Cells_CO	2937	1h	2	20Cells_CO	2937
1h_2_3000Cells	176908	1h	2	3000Cells	176908
1h_2_500Cells	161346	1h	2	500Cells	160132
1h_3_1000Cells	172326	1h	3	1000Cells	172326
1h_3_100Cells	107149	1h	3	100Cells	106479
1h_3_2000Cells	180635	1h	3	2000Cells	180526
1h_3_200Cells	135932	1h	3	200Cells	134874
1h_3_20Cells	57607	1h	3	20Cells	55496
1h_3_20Cells_CO	27847	1h	3	20Cells_CO	2937
1h_3_3000Cells	181714	1h	3	3000Cells	176908
1h_3_500Cells	156125	1h	3	500Cells	160132
2h_1_1000Cells	173168	2h	1	1000Cells	174615
2h_1_100Cells	105727	2h	1	100Cells	105727
2h_1_2000Cells	179511	2h	1	2000Cells	181213
2h_1_200Cells	138702	2h	1	200Cells	139668
2h_1_20Cells	58100	2h	1	20Cells	60170
2h_1_20Cells_CO	37078	2h	1	20Cells_CO	37078
2h_1_3000Cells	179737	2h	1	3000Cells	179737
2h_1_500Cells	161505	2h	1	500Cells	161505
2h_2_1000Cells	174615	2h	2	1000Cells	174615
2h_2_100Cells	106927	2h	2	100Cells	105727
2h_2_2000Cells	181213	2h	2	2000Cells	181213
2h_2_200Cells	139668	2h	2	200Cells	139668
2h_2_20Cells	61905	2h	2	20Cells	60170
2h_2_20Cells_CO	33669	2h	2	20Cells_CO	37078
2h_2_3000Cells	180841	2h	2	3000Cells	179737
2h_2_500Cells	161642	2h	2	500Cells	161505
2h_3_1000Cells	174723	2h	3	1000Cells	174615
2h_3_100Cells	104001	2h	3	100Cells	105727
2h_3_2000Cells	181723	2h	3	2000Cells	181213
2h_3_200Cells	140470	2h	3	200Cells	139668
2h_3_20Cells	60170	2h	3	20Cells	60170
2h_3_20Cells_CO	41051	2h	3	20Cells_CO	37078
2h_3_3000Cells	179549	2h	3	3000Cells	179737
2h_3_500Cells	159263	2h	3	500Cells	161505
3h_1_1000Cells	171778	3h	1	1000Cells	171347
3h_1_100Cells	109657	3h	1	100Cells	107664
3h_1_2000Cells	179391	3h	1	2000Cells	179391
3h_1_200Cells	137692	3h	1	200Cells	138439
3h_1_20Cells	60958	3h	1	20Cells	55974
3h_1_20Cells_CO	40563	3h	1	20Cells_CO	39996
3h_1_3000Cells	182209	3h	1	3000Cells	178457
3h_1_500Cells	159223	3h	1	500Cells	159223
3h_2_1000Cells	167452	3h	2	1000Cells	171347
3h_2_100Cells	105135	3h	2	100Cells	107664
3h_2_2000Cells	179061	3h	2	2000Cells	179391
3h_2_200Cells	138452	3h	2	200Cells	138439
3h_2_20Cells	38032	3h	2	20Cells	55974
3h_2_20Cells_CO	38931	3h	2	20Cells_CO	39996
3h_2_3000Cells	177191	3h	2	3000Cells	178457
3h_2_500Cells	156325	3h	2	500Cells	159223
3h_3_1000Cells	171347	3h	3	1000Cells	171347
3h_3_100Cells	107664	3h	3	100Cells	107664
3h_3_2000Cells	180305	3h	3	2000Cells	179391
3h_3_200Cells	138439	3h	3	200Cells	138439
3h_3_20Cells	55974	3h	3	20Cells	55974
3h_3_20Cells_CO	39996	3h	3	20Cells_CO	39996
3h_3_3000Cells	178457	3h	3	3000Cells	178457
3h_3_500Cells	160694	3h	3	500Cells	159223
4h_1_1000Cells	168598	4h	1	1000Cells	168598
4h_1_100Cells	106361	4h	1	100Cells	106361
4h_1_2000Cells	176086	4h	1	2000Cells	176606
4h_1_200Cells	136110	4h	1	200Cells	135240
4h_1_20Cells	55214	4h	1	20Cells	55214
4h_1_20Cells_CO	37058	4h	1	20Cells_CO	42884
4h_1_3000Cells	179097	4h	1	3000Cells	178376
4h_1_500Cells	159019	4h	1	500Cells	159019
4h_2_1000Cells	168194	4h	2	1000Cells	168598
4h_2_100Cells	106403	4h	2	100Cells	106361
4h_2_2000Cells	176697	4h	2	2000Cells	176606
4h_2_200Cells	135240	4h	2	200Cells	135240
4h_2_20Cells	57097	4h	2	20Cells	55214
4h_2_20Cells_CO	42884	4h	2	20Cells_CO	42884
4h_2_3000Cells	174891	4h	2	3000Cells	178376
4h_2_500Cells	155299	4h	2	500Cells	159019
4h_3_1000Cells	169845	4h	3	1000Cells	168598
4h_3_100Cells	104328	4h	3	100Cells	106361
4h_3_2000Cells	176606	4h	3	2000Cells	176606
4h_3_200Cells	129139	4h	3	200Cells	135240
4h_3_20Cells	54517	4h	3	20Cells	55214
4h_3_20Cells_CO	43480	4h	3	20Cells_CO	42884
4h_3_3000Cells	178376	4h	3	3000Cells	178376
4h_3_500Cells	159273	4h	3	500Cells	159019

## Sheet: Figure2f
Identifier	Numbers	R.Condition	R.Replicate	Comment	MedNum
100ng_1_PAC	7776	100ng	1	PAC	7786
100ng_2_PAC	7795	100ng	2	PAC	7786
100ng_3_PAC	7786	100ng	3	PAC	7786
10ng_1_PAC	5858	10ng	1	PAC	5872
10ng_2_PAC	5848	10ng	2	PAC	5872
10ng_3_PAC	5886	10ng	3	PAC	5872
10ng_4_PAC	5892	10ng	4	PAC	5872
200c_1_One-Tip	5891	200c	1	One-Tip	5835
200c_2_One-Tip	5814	200c	2	One-Tip	5835
200c_3_One-Tip	5856	200c	3	One-Tip	5835
200c_4_One-Tip	5135	200c	4	One-Tip	5835
400c_1_One-Tip	7035	400c	1	One-Tip	6866
400c_2_One-Tip	6875	400c	2	One-Tip	6866
400c_3_One-Tip	6770	400c	3	One-Tip	6866
400c_4_One-Tip	6858	400c	4	One-Tip	6866
40c_1_One-Tip	3659	40c	1	One-Tip	4250
40c_2_One-Tip	4841	40c	2	One-Tip	4250
40c_3_One-Tip	5042	40c	3	One-Tip	4250
40c_4_One-Tip	3477	40c	4	One-Tip	4250
50ng_1_PAC	7499	50ng	1	PAC	7493
50ng_2_PAC	7495	50ng	2	PAC	7493
50ng_3_PAC	7491	50ng	3	PAC	7493
50ng_4_PAC	7487	50ng	4	PAC	7493

## Sheet: Figure2g
Identifier	Numbers	R.Condition	R.Replicate	Comment	MedNum
100ng_1_PAC	114773	100ng	1	PAC	114773
100ng_2_PAC	114863	100ng	2	PAC	114773
100ng_3_PAC	114660	100ng	3	PAC	114773
10ng_1_PAC	68558	10ng	1	PAC	68666
10ng_2_PAC	68818	10ng	2	PAC	68666
10ng_3_PAC	68509	10ng	3	PAC	68666
10ng_4_PAC	68775	10ng	4	PAC	68666
200c_1_One-Tip	73341	200c	1	One-Tip	72323
200c_2_One-Tip	72392	200c	2	One-Tip	72323
200c_3_One-Tip	72254	200c	3	One-Tip	72323
200c_4_One-Tip	55104	200c	4	One-Tip	72323
400c_1_One-Tip	107836	400c	1	One-Tip	104982
400c_2_One-Tip	104479	400c	2	One-Tip	104982
400c_3_One-Tip	102660	400c	3	One-Tip	104982
400c_4_One-Tip	105485	400c	4	One-Tip	104982
40c_1_One-Tip	33503	40c	1	One-Tip	42078
40c_2_One-Tip	50654	40c	2	One-Tip	42078
40c_3_One-Tip	52165	40c	3	One-Tip	42078
40c_4_One-Tip	28723	40c	4	One-Tip	42078
50ng_1_PAC	111180	50ng	1	PAC	110856
50ng_2_PAC	110883	50ng	2	PAC	110856
50ng_3_PAC	110781	50ng	3	PAC	110856
50ng_4_PAC	110830	50ng	4	PAC	110856

## Sheet: Figure2h
R.Condition	Comment	MedNum	PEP.NrOfMissedCleavages	Sum	Percentage
100ng	PAC	103538	0	114775	90.2
100ng	PAC	10697	1	114775	9.3
100ng	PAC	540	2	114775	0.5
10ng	PAC	63366	0	68672	92.3
10ng	PAC	5080	1	68672	7.4
10ng	PAC	226	2	68672	0.3
200c	One-Tip	52185	0	72314	72.2
200c	One-Tip	17075	1	72314	23.6
200c	One-Tip	3054	2	72314	4.2
400c	One-Tip	70486	0	105290	66.9
400c	One-Tip	28072	1	105290	26.7
400c	One-Tip	6732	2	105290	6.4
40c	One-Tip	31638	0	42078	75.2
40c	One-Tip	9100	1	42078	21.6
40c	One-Tip	1340	2	42078	3.2
50ng	PAC	100322	0	110856	90.5
50ng	PAC	10054	1	110856	9.1
50ng	PAC	480	2	110856	0.4

## Sheet: Figure3b
PG.ProteinGroups	sample	value	group	true_value	true_value2	true_value3	shared_prot	median	sd	mean_prot
Q86VQ3|TXND2_HUMAN	M_2cell-#1-c1 Area	231.05	M_2cell	1403	4	1403	48.0479	44.7723	448.438	1403
Q86VQ3|TXND2_HUMAN	M_2cell-#1-c2 Area	486.598	M_2cell	1403	4	1403	57.4059	44.7723	448.438	1403
Q86VQ3|TXND2_HUMAN	M_2cell-#2-c1 Area	570.127	M_2cell	1403	4	1403	41.4966	44.7723	448.438	1403
Q86VQ3|TXND2_HUMAN	M_2cell-#2-c2 Area	3044.78	M_2cell	1403	4	1403	41.4721	44.7723	448.438	1403
Q86VQ3|TXND2_HUMAN	M_4cell-#1-c1 Area	1887.8	M_4cell	791	13	791	36.02	30.6233	500.894	791
Q86VQ3|TXND2_HUMAN	M_4cell-#1-c2 Area	1704.13	M_4cell	791	13	791	37.1536	30.6233	500.894	791
Q86VQ3|TXND2_HUMAN	M_4cell-#1-c3 Area	1352.76	M_4cell	791	13	791	36.1187	30.6233	500.894	791
Q86VQ3|TXND2_HUMAN	M_4cell-#1-c4 Area	2287.65	M_4cell	791	13	791	30.6233	30.6233	500.894	791
Q86VQ3|TXND2_HUMAN	M_4cell-#2-c1 Area	2431.5	M_4cell	791	13	791	40.9845	30.6233	500.894	791
Q86VQ3|TXND2_HUMAN	M_4cell-#2-c2 Area	927.362	M_4cell	791	13	791	26.0798	30.6233	500.894	791
Q86VQ3|TXND2_HUMAN	M_4cell-#2-c3 Area	1769.86	M_4cell	791	13	791	32.0243	30.6233	500.894	791
Q86VQ3|TXND2_HUMAN	M_4cell-#2-c4 Area	1654.5	M_4cell	791	13	791	31.0318	30.6233	500.894	791
Q86VQ3|TXND2_HUMAN	M_4cell-#3-c1 Area	617.407	M_4cell	791	13	791	23.6897	30.6233	500.894	791
Q86VQ3|TXND2_HUMAN	M_4cell-#3-c2 Area	416.381	M_4cell	791	13	791	24.6341	30.6233	500.894	791
Q86VQ3|TXND2_HUMAN	M_4cell-#3-c3 Area	400.455	M_4cell	791	13	791	29.3398	30.6233	500.894	791
Q86VQ3|TXND2_HUMAN	M_4cell-#3-c4 Area	364.352	M_4cell	791	13	791	30.4231	30.6233	500.894	791
Q86VQ3|TXND2_HUMAN	M_4cell-#3-c5 Area	1034.74	M_4cell	791	13	791	22.2629	30.6233	500.894	791
Q8NBS9|TXND5_HUMAN	M_oocyte-#1 Area	32307.4	M_oocyte	1281	5	1281	33.9698	45.3933	870.074	1281
Q8NBS9|TXND5_HUMAN	M_oocyte-#2 Area	20977.6	M_oocyte	1281	5	1281	33.8084	45.3933	870.074	1281
Q8NBS9|TXND5_HUMAN	M_oocyte-#3 Area	19209.2	M_oocyte	1281	5	1281	45.3933	45.3933	870.074	1281
Q8NBS9|TXND5_HUMAN	M_oocyte-#4 Area	7346.31	M_oocyte	1281	5	1281	74.5634	45.3933	870.074	1281
Q8NBS9|TXND5_HUMAN	M_oocyte-#5 Area	15197.9	M_oocyte	1281	5	1281	49.0993	45.3933	870.074	1281
Q86VQ3|TXND2_HUMAN	M_zygote-#1 Area	363.729	M_zygote	1301	5	1301	62.219	47.0865	766.721	1301
Q86VQ3|TXND2_HUMAN	M_zygote-#2 Area	571.883	M_zygote	1301	5	1301	51.7708	47.0865	766.721	1301
Q86VQ3|TXND2_HUMAN	M_zygote-#3 Area	1375.03	M_zygote	1301	5	1301	36.8034	47.0865	766.721	1301
Q86VQ3|TXND2_HUMAN	M_zygote-#4 Area	1907.46	M_zygote	1301	5	1301	47.0865	47.0865	766.721	1301
Q86VQ3|TXND2_HUMAN	M_zygote-#5 Area	353.767	M_zygote	1301	5	1301	32.7378	47.0865	766.721	1301
A0A0A6YVU8;Q9JKV1	M_LF_2Cell_02	1608.75	M_LF_2Cell_02	4371	9	4371	81.2756	83.1147	128.542	4371
A0A0A6YVU8;Q9JKV1	M_LF_2Cell_03	1299.53	M_LF_2Cell_03	4371	9	4371	88.1961	83.1147	128.542	4371
A0A0A6YVU8;Q9JKV1	M_LF_2Cell_05	1654.06	M_LF_2Cell_05	4371	9	4371	82.5496	83.1147	128.542	4371
A0A0A6YVU8;Q9JKV1	M_LF_2Cell_06	1528.87	M_LF_2Cell_06	4371	9	4371	84.1224	83.1147	128.542	4371
A0A0A6YVU8;Q9JKV1	M_LF_2Cell_07	1592.95	M_LF_2Cell_07	4371	9	4371	85.7563	83.1147	128.542	4371
A0A0A6YVU8;Q9JKV1	M_LF_2Cell_08	1610	M_LF_2Cell_08	4371	9	4371	83.1147	83.1147	128.542	4371
A0A0A6YVU8;Q9JKV1	M_LF_2Cell_09	1406.31	M_LF_2Cell_09	4371	9	4371	82.5808	83.1147	128.542	4371
A0A0A6YVU8;Q9JKV1	M_LF_2Cell_10	1412.57	M_LF_2Cell_10	4371	9	4371	85.1051	83.1147	128.542	4371
A0A0A6YVU8;Q9JKV1	M_LF_2Cell_11	1546.24	M_LF_2Cell_11	4371	9	4371	82.8312	83.1147	128.542	4371
A0A0A6YVU8;Q9JKV1	M_LF_4Cell_02	710.336	M_LF_4Cell_02	2998	11	2998	68.9354	62.7328	507.178	2998
A0A0A6YVU8;Q9JKV1	M_LF_4Cell_03	958.112	M_LF_4Cell_03	2998	11	2998	61.9294	62.7328	507.178	2998
A0A0A6YVU8;Q9JKV1	M_LF_4Cell_04	614.897	M_LF_4Cell_04	2998	11	2998	62.7328	62.7328	507.178	2998
A0A0A6YVU8;Q9JKV1	M_LF_4Cell_05	319.477	M_LF_4Cell_05	2998	11	2998	63.0627	62.7328	507.178	2998
A0A0A6YVU8;Q9JKV1	M_LF_4Cell_06	823.411	M_LF_4Cell_06	2998	11	2998	56.8126	62.7328	507.178	2998
A0A0A6YVU8;Q9JKV1	M_LF_4Cell_08	594.454	M_LF_4Cell_08	2998	11	2998	75.4974	62.7328	507.178	2998
A0A0A6YVU8;Q9JKV1	M_LF_4Cell_09	415.387	M_LF_4Cell_09	2998	11	2998	80.6781	62.7328	507.178	2998
A0A0A6YVU8;Q9JKV1	M_LF_4Cell_10	673.248	M_LF_4Cell_10	2998	11	2998	71.774	62.7328	507.178	2998
A0A0A6YVU8;Q9JKV1	M_LF_4Cell_11	985.451	M_LF_4Cell_11	2998	11	2998	61.2337	62.7328	507.178	2998
A0A0A6YVU8;Q9JKV1	M_LF_4Cell_12	1069.41	M_LF_4Cell_12	2998	11	2998	60.8237	62.7328	507.178	2998
A0A0A6YVU8;Q9JKV1	M_LF_4Cell_13	879.778	M_LF_4Cell_13	2998	11	2998	57.3451	62.7328	507.178	2998
A0A087WQI7;A0A087WSP8	M_LF_Oocyte_01	271.647	M_LF_Oocyte_01	4948	6	4948	93.2178	91.3421	105.538	4948
A0A087WQI7;A0A087WSP8	M_LF_Oocyte_02	187.535	M_LF_Oocyte_02	4948	6	4948	91.2747	91.3421	105.538	4948
A0A087WQI7;A0A087WSP8	M_LF_Oocyte_03	99.2879	M_LF_Oocyte_03	4948	6	4948	91.7486	91.3421	105.538	4948
A0A087WQI7;A0A087WSP8	M_LF_Oocyte_04	126.156	M_LF_Oocyte_04	4948	6	4948	91.4096	91.3421	105.538	4948
A0A087WQI7;A0A087WSP8	M_LF_Oocyte_06	139.775	M_LF_Oocyte_06	4948	6	4948	90.7723	91.3421	105.538	4948
A0A087WQI7;A0A087WSP8	M_LF_Oocyte_07	77.1696	M_LF_Oocyte_07	4948	6	4948	87.9332	91.3421	105.538	4948
A0A087WQ89	M_LF_Zygote_01	189.913	M_LF_Zygote_01	4765	12	4765	85.5629	87.7936	68.1936	4765
A0A087WQ89	M_LF_Zygote_02	151.139	M_LF_Zygote_02	4765	12	4765	87.8341	87.7936	68.1936	4765
A0A087WQ89	M_LF_Zygote_03	209.909	M_LF_Zygote_03	4765	12	4765	88.503	87.7936	68.1936	4765
A0A087WQ89	M_LF_Zygote_04	184.257	M_LF_Zygote_04	4765	12	4765	86.7468	87.7936	68.1936	4765
A0A087WQ89	M_LF_Zygote_05	148.087	M_LF_Zygote_05	4765	12	4765	86.9843	87.7936	68.1936	4765
A0A087WQ89	M_LF_Zygote_06	229.102	M_LF_Zygote_06	4765	12	4765	87.6402	87.7936	68.1936	4765
A0A087WQ89	M_LF_Zygote_07	150.077	M_LF_Zygote_07	4765	12	4765	87.8017	87.7936	68.1936	4765
A0A087WQ89	M_LF_Zygote_08	307.033	M_LF_Zygote_08	4765	12	4765	88.2734	87.7936	68.1936	4765
A0A087WQ89	M_LF_Zygote_09	268.527	M_LF_Zygote_09	4765	12	4765	87.1753	87.7936	68.1936	4765
A0A087WQ89	M_LF_Zygote_10	59.0626	M_LF_Zygote_10	4765	12	4765	90.0586	87.7936	68.1936	4765
A0A087WQ89	M_LF_Zygote_11	175.96	M_LF_Zygote_11	4765	12	4765	87.7856	87.7936	68.1936	4765
A0A087WQ89	M_LF_Zygote_12	164.982	M_LF_Zygote_12	4765	12	4765	88.4373	87.7936	68.1936	4765
Q86VQ3|TXND2_HUMAN	2cell-#1-c1 Area	231.05	Dang_2cell	2920	4	1403	48.0479	44.7723	448.438	3032
Q86VQ3|TXND2_HUMAN	2cell-#1-c2 Area	486.598	Dang_2cell	2444	4	1403	57.4059	44.7723	448.438	3032
Q86VQ3|TXND2_HUMAN	2cell-#2-c1 Area	570.127	Dang_2cell	3381	4	1403	41.4966	44.7723	448.438	3032
Q86VQ3|TXND2_HUMAN	2cell-#2-c2 Area	3044.78	Dang_2cell	3383	4	1403	41.4721	44.7723	448.438	3032
Q86VQ3|TXND2_HUMAN	4cell-#1-c1 Area	1887.8	Dang_4cell	2196	13	791	36.02	30.6233	500.894	2652.23
Q86VQ3|TXND2_HUMAN	4cell-#1-c2 Area	1704.13	Dang_4cell	2129	13	791	37.1536	30.6233	500.894	2652.23
Q86VQ3|TXND2_HUMAN	4cell-#1-c3 Area	1352.76	Dang_4cell	2190	13	791	36.1187	30.6233	500.894	2652.23
Q86VQ3|TXND2_HUMAN	4cell-#1-c4 Area	2287.65	Dang_4cell	2583	13	791	30.6233	30.6233	500.894	2652.23
Q86VQ3|TXND2_HUMAN	4cell-#2-c1 Area	2431.5	Dang_4cell	1930	13	791	40.9845	30.6233	500.894	2652.23
Q86VQ3|TXND2_HUMAN	4cell-#2-c2 Area	927.362	Dang_4cell	3033	13	791	26.0798	30.6233	500.894	2652.23
Q86VQ3|TXND2_HUMAN	4cell-#2-c3 Area	1769.86	Dang_4cell	2470	13	791	32.0243	30.6233	500.894	2652.23
Q86VQ3|TXND2_HUMAN	4cell-#2-c4 Area	1654.5	Dang_4cell	2549	13	791	31.0318	30.6233	500.894	2652.23
Q86VQ3|TXND2_HUMAN	4cell-#3-c1 Area	617.407	Dang_4cell	3339	13	791	23.6897	30.6233	500.894	2652.23
Q86VQ3|TXND2_HUMAN	4cell-#3-c2 Area	416.381	Dang_4cell	3211	13	791	24.6341	30.6233	500.894	2652.23
Q86VQ3|TXND2_HUMAN	4cell-#3-c3 Area	400.455	Dang_4cell	2696	13	791	29.3398	30.6233	500.894	2652.23
Q86VQ3|TXND2_HUMAN	4cell-#3-c4 Area	364.352	Dang_4cell	2600	13	791	30.4231	30.6233	500.894	2652.23
Q86VQ3|TXND2_HUMAN	4cell-#3-c5 Area	1034.74	Dang_4cell	3553	13	791	22.2629	30.6233	500.894	2652.23
Q8NBS9|TXND5_HUMAN	oocyte-#1 Area	32307.4	Dang_oocyte	3771	5	1281	33.9698	45.3933	870.074	2941.8
Q8NBS9|TXND5_HUMAN	oocyte-#2 Area	20977.6	Dang_oocyte	3789	5	1281	33.8084	45.3933	870.074	2941.8
Q8NBS9|TXND5_HUMAN	oocyte-#3 Area	19209.2	Dang_oocyte	2822	5	1281	45.3933	45.3933	870.074	2941.8
Q8NBS9|TXND5_HUMAN	oocyte-#4 Area	7346.31	Dang_oocyte	1718	5	1281	74.5634	45.3933	870.074	2941.8
Q8NBS9|TXND5_HUMAN	oocyte-#5 Area	15197.9	Dang_oocyte	2609	5	1281	49.0993	45.3933	870.074	2941.8
Q86VQ3|TXND2_HUMAN	zygote-#1 Area	363.729	Dang_zygote	2091	5	1301	62.219	47.0865	766.721	2975.2
Q86VQ3|TXND2_HUMAN	zygote-#2 Area	571.883	Dang_zygote	2513	5	1301	51.7708	47.0865	766.721	2975.2
Q86VQ3|TXND2_HUMAN	zygote-#3 Area	1375.03	Dang_zygote	3535	5	1301	36.8034	47.0865	766.721	2975.2
Q86VQ3|TXND2_HUMAN	zygote-#4 Area	1907.46	Dang_zygote	2763	5	1301	47.0865	47.0865	766.721	2975.2
Q86VQ3|TXND2_HUMAN	zygote-#5 Area	353.767	Dang_zygote	3974	5	1301	32.7378	47.0865	766.721	2975.2
A0A0A6YVU8;Q9JKV1	LF_2Cell_02	1608.75	LF_2Cell_	5378	9	4371	81.2756	83.1147	128.542	5209.67
A0A0A6YVU8;Q9JKV1	LF_2Cell_03	1299.53	LF_2Cell_	4956	9	4371	88.1961	83.1147	128.542	5209.67
A0A0A6YVU8;Q9JKV1	LF_2Cell_05	1654.06	LF_2Cell_	5295	9	4371	82.5496	83.1147	128.542	5209.67
A0A0A6YVU8;Q9JKV1	LF_2Cell_06	1528.87	LF_2Cell_	5196	9	4371	84.1224	83.1147	128.542	5209.67
A0A0A6YVU8;Q9JKV1	LF_2Cell_07	1592.95	LF_2Cell_	5097	9	4371	85.7563	83.1147	128.542	5209.67
A0A0A6YVU8;Q9JKV1	LF_2Cell_08	1610	LF_2Cell_	5259	9	4371	83.1147	83.1147	128.542	5209.67
A0A0A6YVU8;Q9JKV1	LF_2Cell_09	1406.31	LF_2Cell_	5293	9	4371	82.5808	83.1147	128.542	5209.67
A0A0A6YVU8;Q9JKV1	LF_2Cell_10	1412.57	LF_2Cell_	5136	9	4371	85.1051	83.1147	128.542	5209.67
A0A0A6YVU8;Q9JKV1	LF_2Cell_11	1546.24	LF_2Cell_	5277	9	4371	82.8312	83.1147	128.542	5209.67
A0A0A6YVU8;Q9JKV1	LF_4Cell_02	710.336	LF_4Cell_	4349	11	2998	68.9354	62.7328	507.178	4628.82
A0A0A6YVU8;Q9JKV1	LF_4Cell_03	958.112	LF_4Cell_	4841	11	2998	61.9294	62.7328	507.178	4628.82
A0A0A6YVU8;Q9JKV1	LF_4Cell_04	614.897	LF_4Cell_	4779	11	2998	62.7328	62.7328	507.178	4628.82
A0A0A6YVU8;Q9JKV1	LF_4Cell_05	319.477	LF_4Cell_	4754	11	2998	63.0627	62.7328	507.178	4628.82
A0A0A6YVU8;Q9JKV1	LF_4Cell_06	823.411	LF_4Cell_	5277	11	2998	56.8126	62.7328	507.178	4628.82
A0A0A6YVU8;Q9JKV1	LF_4Cell_08	594.454	LF_4Cell_	3971	11	2998	75.4974	62.7328	507.178	4628.82
A0A0A6YVU8;Q9JKV1	LF_4Cell_09	415.387	LF_4Cell_	3716	11	2998	80.6781	62.7328	507.178	4628.82
A0A0A6YVU8;Q9JKV1	LF_4Cell_10	673.248	LF_4Cell_	4177	11	2998	71.774	62.7328	507.178	4628.82
A0A0A6YVU8;Q9JKV1	LF_4Cell_11	985.451	LF_4Cell_	4896	11	2998	61.2337	62.7328	507.178	4628.82
A0A0A6YVU8;Q9JKV1	LF_4Cell_12	1069.41	LF_4Cell_	4929	11	2998	60.8237	62.7328	507.178	4628.82
A0A0A6YVU8;Q9JKV1	LF_4Cell_13	879.778	LF_4Cell_	5228	11	2998	57.3451	62.7328	507.178	4628.82
A0A087WQI7;A0A087WSP8	LF_Oocyte_01	271.647	LF_Oocyte_	5308	6	4948	93.2178	91.3421	105.538	5435.5
A0A087WQI7;A0A087WSP8	LF_Oocyte_02	187.535	LF_Oocyte_	5421	6	4948	91.2747	91.3421	105.538	5435.5
A0A087WQI7;A0A087WSP8	LF_Oocyte_03	99.2879	LF_Oocyte_	5393	6	4948	91.7486	91.3421	105.538	5435.5
A0A087WQI7;A0A087WSP8	LF_Oocyte_04	126.156	LF_Oocyte_	5413	6	4948	91.4096	91.3421	105.538	5435.5
A0A087WQI7;A0A087WSP8	LF_Oocyte_06	139.775	LF_Oocyte_	5451	6	4948	90.7723	91.3421	105.538	5435.5
A0A087WQI7;A0A087WSP8	LF_Oocyte_07	77.1696	LF_Oocyte_	5627	6	4948	87.9332	91.3421	105.538	5435.5
A0A087WQ89	LF_Zygote_01	189.913	LF_Zygote_	5569	12	4765	85.5629	87.7936	68.1936	5432
A0A087WQ89	LF_Zygote_02	151.139	LF_Zygote_	5425	12	4765	87.8341	87.7936	68.1936	5432
A0A087WQ89	LF_Zygote_03	209.909	LF_Zygote_	5384	12	4765	88.503	87.7936	68.1936	5432
A0A087WQ89	LF_Zygote_04	184.257	LF_Zygote_	5493	12	4765	86.7468	87.7936	68.1936	5432
A0A087WQ89	LF_Zygote_05	148.087	LF_Zygote_	5478	12	4765	86.9843	87.7936	68.1936	5432
A0A087WQ89	LF_Zygote_06	229.102	LF_Zygote_	5437	12	4765	87.6402	87.7936	68.1936	5432
A0A087WQ89	LF_Zygote_07	150.077	LF_Zygote_	5427	12	4765	87.8017	87.7936	68.1936	5432
A0A087WQ89	LF_Zygote_08	307.033	LF_Zygote_	5398	12	4765	88.2734	87.7936	68.1936	5432
A0A087WQ89	LF_Zygote_09	268.527	LF_Zygote_	5466	12	4765	87.1753	87.7936	68.1936	5432
A0A087WQ89	LF_Zygote_10	59.0626	LF_Zygote_	5291	12	4765	90.0586	87.7936	68.1936	5432
A0A087WQ89	LF_Zygote_11	175.96	LF_Zygote_	5428	12	4765	87.7856	87.7936	68.1936	5432
A0A087WQ89	LF_Zygote_12	164.982	LF_Zygote_	5388	12	4765	88.4373	87.7936	68.1936	5432

## Sheet: Figure3c
sample	group2	mean	group3	group4	mean_all	mean_total	sd_total
LF_2Cell_02	LF_2Cell_	0.983151	LF_2Cell_	LF_2Cell_LF_2Cell_	0.982708	0.982708	0.00219821
LF_2Cell_03	LF_2Cell_	0.983967	LF_2Cell_	LF_2Cell_LF_2Cell_	0.982708	0.982708	0.00219821
LF_2Cell_05	LF_2Cell_	0.983706	LF_2Cell_	LF_2Cell_LF_2Cell_	0.982708	0.982708	0.00219821
LF_2Cell_06	LF_2Cell_	0.97963	LF_2Cell_	LF_2Cell_LF_2Cell_	0.982708	0.982708	0.00219821
LF_2Cell_07	LF_2Cell_	0.985483	LF_2Cell_	LF_2Cell_LF_2Cell_	0.982708	0.982708	0.00219821
LF_2Cell_08	LF_2Cell_	0.983417	LF_2Cell_	LF_2Cell_LF_2Cell_	0.982708	0.982708	0.00219821
LF_2Cell_09	LF_2Cell_	0.978992	LF_2Cell_	LF_2Cell_LF_2Cell_	0.982708	0.982708	0.00219821
LF_2Cell_10	LF_2Cell_	0.984463	LF_2Cell_	LF_2Cell_LF_2Cell_	0.982708	0.982708	0.00219821
LF_2Cell_11	LF_2Cell_	0.98156	LF_2Cell_	LF_2Cell_LF_2Cell_	0.982708	0.982708	0.00219821
LF_4Cell_02	LF_4Cell_	0.939806	LF_4Cell_	LF_4Cell_LF_4Cell_	0.929881	0.929881	0.0254227
LF_4Cell_03	LF_4Cell_	0.949228	LF_4Cell_	LF_4Cell_LF_4Cell_	0.929881	0.929881	0.0254227
LF_4Cell_04	LF_4Cell_	0.945037	LF_4Cell_	LF_4Cell_LF_4Cell_	0.929881	0.929881	0.0254227
LF_4Cell_05	LF_4Cell_	0.888778	LF_4Cell_	LF_4Cell_LF_4Cell_	0.929881	0.929881	0.0254227
LF_4Cell_06	LF_4Cell_	0.947513	LF_4Cell_	LF_4Cell_LF_4Cell_	0.929881	0.929881	0.0254227
LF_4Cell_08	LF_4Cell_	0.877562	LF_4Cell_	LF_4Cell_LF_4Cell_	0.929881	0.929881	0.0254227
LF_4Cell_09	LF_4Cell_	0.927428	LF_4Cell_	LF_4Cell_LF_4Cell_	0.929881	0.929881	0.0254227
LF_4Cell_10	LF_4Cell_	0.914948	LF_4Cell_	LF_4Cell_LF_4Cell_	0.929881	0.929881	0.0254227
LF_4Cell_11	LF_4Cell_	0.945016	LF_4Cell_	LF_4Cell_LF_4Cell_	0.929881	0.929881	0.0254227
LF_4Cell_12	LF_4Cell_	0.946501	LF_4Cell_	LF_4Cell_LF_4Cell_	0.929881	0.929881	0.0254227
LF_4Cell_13	LF_4Cell_	0.946871	LF_4Cell_	LF_4Cell_LF_4Cell_	0.929881	0.929881	0.0254227
LF_Oocyte_01	LF_Oocyte_	0.958857	LF_Oocyte_	LF_Oocyte_LF_Oocyte_	0.957931	0.957931	0.00819378
LF_Oocyte_02	LF_Oocyte_	0.944768	LF_Oocyte_	LF_Oocyte_LF_Oocyte_	0.957931	0.957931	0.00819378
LF_Oocyte_03	LF_Oocyte_	0.953892	LF_Oocyte_	LF_Oocyte_LF_Oocyte_	0.957931	0.957931	0.00819378
LF_Oocyte_04	LF_Oocyte_	0.957204	LF_Oocyte_	LF_Oocyte_LF_Oocyte_	0.957931	0.957931	0.00819378
LF_Oocyte_06	LF_Oocyte_	0.966741	LF_Oocyte_	LF_Oocyte_LF_Oocyte_	0.957931	0.957931	0.00819378
LF_Oocyte_07	LF_Oocyte_	0.966123	LF_Oocyte_	LF_Oocyte_LF_Oocyte_	0.957931	0.957931	0.00819378
LF_Zygote_01	LF_Zygote_	0.978958	LF_Zygote_	LF_Zygote_LF_Zygote_	0.976418	0.976418	0.00476467
LF_Zygote_02	LF_Zygote_	0.982322	LF_Zygote_	LF_Zygote_LF_Zygote_	0.976418	0.976418	0.00476467
LF_Zygote_03	LF_Zygote_	0.978437	LF_Zygote_	LF_Zygote_LF_Zygote_	0.976418	0.976418	0.00476467
LF_Zygote_04	LF_Zygote_	0.980344	LF_Zygote_	LF_Zygote_LF_Zygote_	0.976418	0.976418	0.00476467
LF_Zygote_05	LF_Zygote_	0.978733	LF_Zygote_	LF_Zygote_LF_Zygote_	0.976418	0.976418	0.00476467
LF_Zygote_06	LF_Zygote_	0.980399	LF_Zygote_	LF_Zygote_LF_Zygote_	0.976418	0.976418	0.00476467
LF_Zygote_07	LF_Zygote_	0.976827	LF_Zygote_	LF_Zygote_LF_Zygote_	0.976418	0.976418	0.00476467
LF_Zygote_08	LF_Zygote_	0.975943	LF_Zygote_	LF_Zygote_LF_Zygote_	0.976418	0.976418	0.00476467
LF_Zygote_09	LF_Zygote_	0.96957	LF_Zygote_	LF_Zygote_LF_Zygote_	0.976418	0.976418	0.00476467
LF_Zygote_10	LF_Zygote_	0.966828	LF_Zygote_	LF_Zygote_LF_Zygote_	0.976418	0.976418	0.00476467
LF_Zygote_11	LF_Zygote_	0.971186	LF_Zygote_	LF_Zygote_LF_Zygote_	0.976418	0.976418	0.00476467
LF_Zygote_12	LF_Zygote_	0.977467	LF_Zygote_	LF_Zygote_LF_Zygote_	0.976418	0.976418	0.00476467

## Sheet: Figure3d
sample	sumI	group	mean	sd
LF_2Cell_02	1.33108e+07	LF_2Cell_	1.3315e+07	1.14425e+06
LF_2Cell_03	1.21368e+07	LF_2Cell_	1.3315e+07	1.14425e+06
LF_2Cell_05	1.35991e+07	LF_2Cell_	1.3315e+07	1.14425e+06
LF_2Cell_06	1.28007e+07	LF_2Cell_	1.3315e+07	1.14425e+06
LF_2Cell_07	1.25766e+07	LF_2Cell_	1.3315e+07	1.14425e+06
LF_2Cell_08	1.34398e+07	LF_2Cell_	1.3315e+07	1.14425e+06
LF_2Cell_09	1.22742e+07	LF_2Cell_	1.3315e+07	1.14425e+06
LF_2Cell_10	1.37547e+07	LF_2Cell_	1.3315e+07	1.14425e+06
LF_2Cell_11	1.59425e+07	LF_2Cell_	1.3315e+07	1.14425e+06
LF_4Cell_02	7.13176e+06	LF_4Cell_	6.41391e+06	1.4251e+06
LF_4Cell_03	6.649e+06	LF_4Cell_	6.41391e+06	1.4251e+06
LF_4Cell_04	5.37954e+06	LF_4Cell_	6.41391e+06	1.4251e+06
LF_4Cell_05	3.30668e+06	LF_4Cell_	6.41391e+06	1.4251e+06
LF_4Cell_06	6.70181e+06	LF_4Cell_	6.41391e+06	1.4251e+06
LF_4Cell_08	8.24182e+06	LF_4Cell_	6.41391e+06	1.4251e+06
LF_4Cell_09	5.1757e+06	LF_4Cell_	6.41391e+06	1.4251e+06
LF_4Cell_10	5.96665e+06	LF_4Cell_	6.41391e+06	1.4251e+06
LF_4Cell_11	7.83742e+06	LF_4Cell_	6.41391e+06	1.4251e+06
LF_4Cell_12	7.76658e+06	LF_4Cell_	6.41391e+06	1.4251e+06
LF_4Cell_13	6.39606e+06	LF_4Cell_	6.41391e+06	1.4251e+06
LF_Oocyte_01	1.58367e+07	LF_Oocyte_	2.35902e+07	4.89175e+06
LF_Oocyte_02	1.94603e+07	LF_Oocyte_	2.35902e+07	4.89175e+06
LF_Oocyte_03	2.43748e+07	LF_Oocyte_	2.35902e+07	4.89175e+06
LF_Oocyte_04	2.72248e+07	LF_Oocyte_	2.35902e+07	4.89175e+06
LF_Oocyte_06	2.66928e+07	LF_Oocyte_	2.35902e+07	4.89175e+06
LF_Oocyte_07	2.79517e+07	LF_Oocyte_	2.35902e+07	4.89175e+06
LF_Zygote_01	2.17257e+07	LF_Zygote_	2.31245e+07	2.47928e+06
LF_Zygote_02	2.32251e+07	LF_Zygote_	2.31245e+07	2.47928e+06
LF_Zygote_03	2.1098e+07	LF_Zygote_	2.31245e+07	2.47928e+06
LF_Zygote_04	2.42931e+07	LF_Zygote_	2.31245e+07	2.47928e+06
LF_Zygote_05	2.45722e+07	LF_Zygote_	2.31245e+07	2.47928e+06
LF_Zygote_06	2.59787e+07	LF_Zygote_	2.31245e+07	2.47928e+06
LF_Zygote_07	1.9643e+07	LF_Zygote_	2.31245e+07	2.47928e+06
LF_Zygote_08	2.47043e+07	LF_Zygote_	2.31245e+07	2.47928e+06
LF_Zygote_09	2.33061e+07	LF_Zygote_	2.31245e+07	2.47928e+06
LF_Zygote_10	2.2302e+07	LF_Zygote_	2.31245e+07	2.47928e+06
LF_Zygote_11	1.91677e+07	LF_Zygote_	2.31245e+07	2.47928e+06
LF_Zygote_12	2.74778e+07	LF_Zygote_	2.31245e+07	2.47928e+06

## Sheet: Figure4a
PG.ProteinGroups	R_LF_2Cell_02	R_LF_2Cell_03	R_LF_2Cell_05	R_LF_2Cell_06	R_LF_2Cell_07	R_LF_2Cell_08	R_LF_2Cell_09	R_LF_2Cell_10	R_LF_2Cell_11	R_LF_4Cell_02	R_LF_4Cell_03	R_LF_4Cell_04	R_LF_4Cell_05	R_LF_4Cell_06	R_LF_4Cell_08	R_LF_4Cell_09	R_LF_4Cell_10	R_LF_4Cell_11	R_LF_4Cell_12	R_LF_4Cell_13	R_LF_Oocyte_01	R_LF_Oocyte_02	R_LF_Oocyte_03	R_LF_Oocyte_04	R_LF_Oocyte_06	R_LF_Oocyte_07	R_LF_Zygote_01	R_LF_Zygote_02	R_LF_Zygote_03	R_LF_Zygote_04	R_LF_Zygote_05	R_LF_Zygote_06	R_LF_Zygote_07	R_LF_Zygote_08	R_LF_Zygote_09	R_LF_Zygote_10	R_LF_Zygote_11	R_LF_Zygote_12
A0A1D5RLF0	0.503161	0.24987	0.146704	0.242186	0.408931	0.373187	0.194471	0.520812	0.649421	-2.36688	-1.94263	-2.05313	-2.46561	-2.38116	0.801632	-0.176325	0.455074	-2.78231	-4.61223	-4.12165	0.573518	-2.12898	0.540266	0.52393	0.217004	0.27426	0.765629	0.536177	0.533607	0.413039	0.504433	0.30594	0.423696	0.514957	0.0886141	0.630824	0.34202	0.575682
A2A8N0	-0.430513	-0.311079	-0.0872164	-0.607848	-0.246581	0.0688931	-0.477541	-0.791325	-0.821429	-0.910596	-0.472501	-0.648955	-0.991397	-0.988922	-2.49657	-1.84647	-1.96292	-0.815035	-0.679854	-0.881269	0.609173	-0.82665	0.221064	0.410091	-0.202293	-0.211384	0.679618	0.234934	0.03526	-0.452135	0.290121	0.00992987	-0.00966464	-0.195373	-0.145257	0.394977	0.00457488	0.370304
A2AJW4	1.74059	1.60798	1.59389	1.29959	1.52405	1.74317	1.19433	1.3445	1.21027	1.06051	0.844255	0.892876	0.0759902	1.0071	1.67881	0.583961	0.853259	0.896201	1.02061	0.887385	0.171562	-0.308775	-0.0124291	0.0827875	-0.0249764	0.0918305	0.170729	-0.0225799	-0.437205	-0.439888	0.48989	0.188023	0.398399	0.219175	0.139707	-0.497455	0.884568	0.445612
A2AK42;A2AK44	2.04011	0.533853	2.50811	0.037605	1.06765	2.54704	1.66505	0.570536	0.732996	1.65096	1.65344	1.87409	1.91048	1.74622	-0.815368	0.00406844	-0.261455	1.26955	0.974072	1.4002	-0.324651	0.199274	0.354419	-0.395391	0.219117	-0.052768	-0.0556991	0.0648342	0.205768	-0.0634921	-0.19654	-0.593442	0.225073	0.122054	0.0323438	-0.572003	0.544445	-0.231523
A2ALU4	1.20736	1.10635	1.04039	0.860251	1.26358	0.786885	0.990832	1.02198	0.736573	0.686882	0.727501	0.646301	0.975879	0.508546	0.34792	1.02711	0.692286	0.893539	0.527729	0.174885	-0.254159	-0.0476296	-0.349321	0.163698	0.237459	0.249953	0.0276234	0.368907	0.0213831	0.00605897	0.186519	0.0648635	0.0466792	0.0972606	-0.0030638	0.04799	-0.178646	0.2559
A2APB8	-1.81008	-0.746576	-1.23317	-1.03696	-1.06706	-1.22349	-0.225758	-1.54457	-0.854948	-0.31914	-0.490567	-0.593946	-0.933128	-0.426346	-0.6532	-0.912838	-1.46552	-0.737888	-0.800767	-0.436977	-1.75845	0.117706	0.204251	-0.528419	0.904752	1.06016	-1.58399	-1.26613	0.519863	-1.08908	-1.88473	-1.15877	-1.5954	-2.12957	-0.913424	-1.41595	-1.10549	-1.31675
A2BDX3	0.469026	0.621459	0.323421	-0.384171	0.396495	0.652009	1.22986	0.269852	0.930853	1.06885	1.31038	2.09449	1.96267	2.22276	-0.0862623	1.64397	0.0357892	1.95865	1.01294	1.78596	0.400177	-3.47791	0.595155	0.706294	0.583127	1.19315	0.272581	0.158025	0.550101	0.631614	0.327856	0.17222	0.0622419	0.487825	0.794605	-0.464567	-0.048117	0.113083
A3KMP2	-0.0947149	-0.299626	-0.125496	-0.475298	-0.229746	-0.211506	-0.389236	-0.723787	-0.509935	-0.909124	-0.519262	-0.832007	-1.5884	-1.17333	-1.11704	-1.53604	-0.995159	-1.00555	-1.03787	-1.53301	0.379948	-0.651427	-0.0722743	0.208788	0.0675829	0.0673817	0.298617	0.198011	0.155238	-0.311229	0.101193	0.244181	0.0484099	0.281417	-0.110291	-0.0880262	-0.24807	-0.207608
B1AVB3	1.20991	1.36105	1.1773	0.924681	1.74688	1.31923	1.85149	1.80566	1.73943	0.604909	1.14638	1.37883	1.82851	0.711151	-1.09511	1.07162	-0.995012	0.831461	0.659648	1.02309	-0.392352	-0.385288	0.119326	0.0245094	0.250801	0.383004	0.137813	0.299506	-0.294138	0.144902	-0.334513	0.103723	-0.198071	0.451423	0.0253355	-0.51662	-0.644105	0.530439
B1AXD8	-0.69922	-1.44689	-0.845489	-0.654387	-1.11433	-1.19419	-1.25927	-1.32674	-1.40157	-1.78989	-1.75655	-1.29636	-1.64978	-1.90134	-1.52797	-1.41395	-0.795518	-1.61801	-1.89195	-1.18297	0.335804	-0.0747121	-0.395481	-0.633125	0.592384	0.175129	-1.68468	-0.312112	0.149275	-0.0980228	-1.56009	-1.04249	-0.10157	-0.780518	0.000357093	-0.972128	-1.02673	-1.63234
B2RXQ2	1.53061	1.45037	1.29115	1.27604	1.65748	1.32752	1.54706	1.60882	1.58638	1.30998	1.38088	0.562359	0.536082	1.04113	0.450736	0.777613	0.710577	1.21904	1.19925	1.20444	-0.355105	-0.511537	0.522507	0.0100308	0.0735847	0.26052	0.398	0.231979	-0.0149749	-0.0070761	0.146775	0.104911	-0.210815	0.184809	-0.221672	-0.609528	0.409001	0.477396
C0HKE1;C0HKE2;C0HKE3;C0HKE4;C0HKE5;C0HKE6;C0HKE7;C0HKE8;C0HKE9;Q8CGP5;Q8CGP6;Q8CGP7	1.15116	1.39011	1.94904	0.595421	1.24303	1.45882	2.3534	1.11555	2.24685	0.747848	1.82633	2.69309	2.45599	2.59483	-0.493004	3.42435	1.45262	2.48097	1.19769	1.75566	-0.557781	-0.256986	-0.432778	0.0428196	-0.0081632	1.21289	0.76717	-0.679438	-0.105975	0.0501454	1.62629	-0.0297139	0.518215	-1.43426	1.85636	-0.127794	-0.353554	-0.0583062
C0LLJ0	-0.508634	-0.607657	-0.542159	-0.408625	-0.79376	-0.404716	-0.557543	-0.501298	-0.382965	-1.25922	-0.62216	-0.691574	-1.43356	-1.31552	-1.86477	-1.11609	-0.770887	-1.16053	-1.16055	-1.13239	0.145821	-0.603558	-0.389318	0.252877	0.262445	0.331733	0.0438575	0.27078	0.397028	0.513167	-0.0011528	-0.0367152	0.237932	0.243424	0.152327	-0.00688041	0.23224	0.0560539
E9PYF4	0.437818	0.357701	0.150265	0.539971	0.407897	0.105757	0.481127	0.444708	0.298968	-0.673399	-1.08838	-1.28753	-1.75829	-1.25478	-1.19228	-0.724717	-0.970266	-0.794808	-1.11411	-1.14579	-0.365657	-0.620065	0.545947	-0.158028	0.388828	0.208975	-0.20069	0.184664	0.198741	0.371558	-0.0200168	-0.0638753	0.248249	0.472582	0.224438	-0.324098	0.382651	-0.106362
E9Q557	-0.487377	-0.265822	-0.406675	-0.298348	-0.640391	-0.532272	0.199604	-0.441524	-0.486409	2.74162	1.0804	1.11568	1.35609	0.885362	0.0293005	1.10066	2.04957	2.00866	4.68531	0.936707	-0.292296	-0.406317	2.12957	-0.934749	0.197002	-0.693209	-0.927366	-1.06283	-0.229422	-0.815731	-0.866449	-0.966695	-0.749478	-0.778137	-0.517792	-1.09462	-0.231277	-0.442975
E9Q5G3	-0.703829	-0.325913	-0.0886225	0.258083	0.0108344	-2.51558	-2.19994	-0.737211	-1.94182	0.334877	-0.326082	-1.68118	-2.7713	-2.92811	-1.79413	-1.9402	-1.63548	-1.96949	-1.30178	-1.70276	-0.0843285	-0.282904	-0.411919	0.273243	0.233889	0.272019	0.192839	0.304601	0.545243	0.220125	0.040926	0.433941	0.21939	0.0780433	0.138327	0.284593	0.11485	0.118604
E9Q616	0.442495	1.16753	0.433845	0.234035	0.67545	1.97214	3.32438	0.49957	2.29723	1.45446	2.83915	4.11062	2.73688	2.89202	-0.0500444	3.0518	1.34749	3.78487	1.543	2.91799	-0.566063	0.0172985	-0.439089	0.353013	-1.07145	1.70629	0.763331	-2.09381	-0.2661	-0.206968	1.29487	-0.535957	-0.0348405	-1.63961	2.14875	-0.604346	-2.04437	-1.15808
E9Q6E5	0.890074	0.950224	0.845084	0.457564	0.897997	0.561127	1.02483	0.528947	0.768125	1.63694	1.35572	2.10883	1.79995	1.70307	0.390036	0.195764	0.582298	1.55468	1.00071	1.50939	-0.212695	-0.252282	-0.154556	-0.80749	0.886624	0.540399	0.533802	-1.03398	0.172111	0.475139	-0.122761	-0.234326	0.441365	0.349443	0.613904	-0.923799	0.316174	-0.125162
G5E8C2	-0.298437	-0.457672	-0.628488	0.345072	-0.245914	-0.543745	-0.612412	-1.24819	-1.01693	-1.20135	-1.25603	-1.34205	-1.65584	-1.37902	-1.5621	-1.41261	-0.84202	-0.948652	-2.24695	-2.28929	0.254143	-0.624797	-0.315879	0.0677752	0.19086	0.427897	-0.427755	-0.128083	0.302409	-0.393528	-0.292887	0.0261889	0.0949435	-0.121053	-0.0478824	-0.685152	0.341019	0.450379
G5E8K5	0.334035	0.0848341	0.491878	-0.221515	0.41591	0.622653	1.41082	-0.00713483	0.960739	1.77521	1.92253	2.48018	0.0176898	2.09173	0.0450799	1.79845	0.480351	2.78776	2.34492	2.64793	0.223657	-0.166529	-0.385466	0.00670374	-0.477034	0.798668	0.0438191	-0.574018	-0.215387	-0.0648184	0.890679	-0.125603	0.166681	-0.298132	1.1002	-0.916694	-0.104488	-0.110846
G5E8V9	1.30703	1.21857	1.22328	1.32098	1.23139	1.21107	1.11679	1.13471	0.929769	0.929858	0.998655	0.997459	0.896354	1.08537	0.736685	0.812989	0.851739	0.878753	0.706394	0.728217	-0.141511	-0.29084	0.240845	0.0068992	0.185976	-0.00136901	0.368032	0.246428	0.201888	0.00976761	0.284248	0.0984316	0.157865	0.251512	0.0295102	-0.203785	0.477868	0.224779
L0N7N1	0.177288	-0.103543	0.253086	0.342385	0.494493	-0.750601	-0.682662	0.0472791	-0.92732	0.0199619	-1.26787	0.801588	-0.973123	-1.31572	-1.92204	-1.13737	-1.32423	-1.57909	-1.14487	-1.87806	0.0348328	-0.329244	-0.133126	-0.504824	0.432299	0.500062	0.226426	0.401442	0.427793	0.195341	0.236335	0.373331	0.125257	0.186108	0.101716	0.0692185	0.510216	0.318159
O08583	1.13801	0.856963	0.599327	-0.323746	0.762126	0.792244	1.72812	0.407256	1.04019	1.81844	2.1721	2.84801	2.90352	2.49623	-0.485817	1.87973	-0.31764	2.3871	2.20322	2.75615	-0.27124	0.266792	-0.175392	-0.244923	-0.0157983	0.440561	-0.232961	-0.385816	-0.0725155	-0.168878	0.279558	-0.790347	-0.244115	-0.450291	0.729376	-0.772089	-0.336561	-0.298173
O08715	-1.20334	-1.38678	-1.31016	-1.19492	-1.4028	-1.09249	-1.16702	-1.56939	-1.34074	-1.30083	-1.45794	-1.58734	-0.930628	-1.16545	-3.19004	-2.4869	-2.98368	-1.71567	-1.28436	-1.03934	-0.329534	-0.47358	-0.164222	0.229088	0.398756	0.339493	0.102124	0.179051	0.180957	0.21153	-0.125114	0.0281206	-0.325605	0.411815	-0.465073	0.047839	0.581484	0.0776207
O08795	-0.328937	-0.527509	-0.164399	-0.212383	-0.485223	-0.128287	-0.208489	-0.137476	-0.267433	-1.15674	-1.2292	-1.0167	-0.115655	-0.836392	-2.69391	-1.97848	-1.60296	-1.55881	-1.5266	-1.55526	0.0567334	-0.832178	-0.116246	0.39227	0.27391	0.225511	0.338264	0.200116	-0.00217605	0.348512	0.164765	0.134666	-0.190225	0.228851	-0.247386	0.4832	0.311612	0.189689
O08807	0.462357	0.619237	0.649242	-0.107169	0.513383	1.00392	2.3169	0.230083	1.18965	0.498441	1.82963	2.88733	1.0557	2.01653	0.309674	2.60777	1.47601	2.25779	1.12691	2.53821	-0.0501878	0.441707	-0.36437	0.0820176	-0.830711	0.721544	-0.2881	-0.685639	0.0871101	-0.50653	0.329276	-1.01579	-0.891957	-1.40243	1.04492	0.171291	0.317562	-1.63712
O35280	0.56288	0.237433	0.492671	0.853944	0.255056	0.357825	0.0806782	0.192177	0.0712663	-0.516787	-0.460812	-0.71576	-2.25296	-0.522047	-1.20124	-1.20522	-1.06468	-0.347108	-1.06214	-1.80364	0.127975	-0.498336	-0.452047	-0.827766	0.869229	0.780944	0.389675	0.634504	0.728624	0.592974	0.722158	0.553926	0.924268	0.769553	0.766814	0.0608126	1.06394	0.516667
O35326	0.37433	0.263097	0.960378	0.326291	0.245632	0.789569	0.730178	0.0587725	0.511223	1.98846	2.19914	2.41488	2.74198	2.50889	-1.19575	0.394806	-1.07092	2.12294	1.7168	2.34016	0.113736	-0.231898	-0.845743	-0.352485	0.678639	0.637751	0.264947	0.503799	0.282395	0.447326	0.424768	0.252915	0.613365	0.621383	0.727262	-0.795852	0.394141	0.135173
O35344	1.40455	1.00578	0.991167	1.08644	1.30861	1.10684	1.20844	0.944723	1.26791	1.19091	1.20904	1.34398	0.866118	1.02315	1.10182	1.27084	1.23924	1.08849	0.920484	1.34431	-0.148157	0.0633937	-0.0325269	-0.184957	0.140038	0.162209	-0.12848	-0.188953	-0.0544327	0.100985	-0.187097	-0.328443	-0.29384	-0.196022	-0.21306	-0.533683	-0.250439	-0.140336
O35711	-0.486637	-0.563683	-0.339164	-0.481944	-0.570158	-0.258091	-0.718749	-0.578598	-0.555112	-1.09078	-1.40801	-1.77336	-1.73606	-1.42543	-2.06012	-1.33298	-1.63552	-1.01049	-0.932904	-1.09401	0.17548	-0.266189	-0.433733	0.329175	0.179499	0.0157679	0.192685	0.0222878	-0.166911	0.0304522	-0.0156444	0.153493	-0.00937779	-0.00407528	-0.308124	0.185883	0.284623	0.12825
O35887	-1.19925	-1.24997	-1.27458	-1.22114	-1.15475	-1.23252	-0.348036	-0.967958	-0.833972	-1.59543	-1.54891	-0.485816	-0.614923	-0.801153	-3.36058	-0.542428	-2.45868	-0.50298	-1.83053	-1.57412	-0.420287	0.150247	-0.193359	0.115646	0.107297	0.240455	-0.696113	-0.423144	-0.58287	0.279976	-0.154757	-0.907554	-0.718354	-0.458802	-0.388009	-0.148527	0.488931	-0.671444
O54879	1.22994	0.558297	1.19594	0.853603	1.19642	1.09046	1.69773	0.483708	1.17145	1.74789	2.47076	2.0092	-0.320467	1.94367	-0.641432	1.53133	-0.257452	2.03836	2.33889	2.93225	0.109917	-0.38547	-0.356637	-0.0337221	0.064128	0.601785	0.101844	-0.164064	-0.0778612	0.0507284	0.0539525	0.28032	0.0283674	0.511986	0.923752	-0.554926	-0.682676	-0.224587
O55201	-0.0760172	-0.713385	-0.448179	-0.217568	-0.333682	-0.419591	0.268095	-0.331233	-0.0527816	1.6424	1.5976	2.24596	1.31634	2.0012	0.126684	0.592531	0.414059	1.21367	1.42024	2.01522	0.0154805	-0.15512	0.054757	-0.18156	0.166967	0.0994753	0.0969476	-0.113117	-0.211569	-0.106903	-0.145783	0.0139141	0.0903337	0.000420408	0.149927	-0.285972	0.321041	0.140916
O70435	-0.226273	0.100572	0.833439	0.32117	0.747047	1.27182	2.1181	0.379757	1.77203	1.45579	1.72114	1.84311	1.60077	1.96728	0.264179	2.03728	0.657141	3.20581	2.29149	2.46039	0.0824665	-0.497676	1.0413	-1.08881	-0.426406	0.889126	0.527265	0.244174	0.393794	-0.247376	0.507953	0.312315	-0.0163444	-0.641103	1.18559	0.224962	-0.429566	-0.302875
O70456	0.379451	0.220464	0.367479	-0.336271	0.300625	0.350234	1.2371	0.0887914	0.312783	2.75671	2.4507	2.26069	1.36024	2.75654	-0.396	1.51085	0.152821	2.58751	3.15086	3.04765	-0.077545	-0.152788	-0.326646	0.192354	-0.07731	0.441935	0.00517108	-0.27379	-0.258284	-0.307729	0.327917	-0.461596	-0.237049	-0.364469	0.0418911	-0.313236	-0.202134	-0.0540675
O88986	1.38576	0.830655	0.65155	1.092	1.02863	0.968395	1.19186	0.998003	1.58943	0.685247	0.95446	0.988491	1.59642	0.829478	1.29966	1.42397	1.08786	0.726869	0.982762	1.12972	-0.26656	-0.0126447	-0.646146	0.537264	0.155038	0.233049	0.158743	0.0949746	-0.395271	0.058664	0.0911403	-0.0420122	-0.533679	0.0430412	-0.752769	0.171419	0.000464406	-0.140289
P00375	-0.86673	-0.488436	-0.230945	-0.791844	-0.32915	-0.411153	-0.977473	-0.764946	-0.972121	-0.481259	-0.827185	-0.784888	-1.83977	-0.776492	-4.02329	-1.75626	-1.64245	-0.684633	-0.845201	-1.05196	0.350499	-0.0248615	-0.553398	0.13488	0.1042	-0.0113187	0.203336	0.158331	0.15668	-0.220046	0.143339	0.0825468	0.178714	0.287856	0.08849	0.0486717	-0.0299615	0.156919
P00397	1.28944	1.1009	0.878298	0.615457	0.988583	0.743501	1.24856	0.903743	1.55206	0.680309	1.78926	1.84288	1.96595	0.443416	0.944898	1.1572	0.35356	0.774628	1.53204	1.21729	0.20499	-0.814865	-0.348962	0.123418	0.234575	0.600844	0.749799	0.124051	0.44868	0.558295	-0.817804	0.243764	0.596858	-0.973904	0.198945	0.348073	-0.800413	0.0642586
P00493	1.8541	0.509029	0.954589	1.08683	1.42964	1.0718	2.0821	-0.0547084	1.73415	2.45185	3.97723	2.91958	1.60965	2.58098	0.768023	1.44205	0.610981	3.17232	4.05073	4.06233	-0.256056	0.417688	0.120263	-0.687894	-0.278818	0.684816	0.561532	0.103164	0.58068	0.183562	0.46696	0.00360023	-0.000187508	-0.393498	0.328225	-0.938764	-1.28183	0.400073
P05532	-0.296979	-0.0147692	0.141592	-0.10453	-0.0490377	0.0783633	0.295681	0.437648	0.291329	-1.47895	-1.1464	-1.88278	-1.39407	-1.73604	-1.90164	-1.12407	-1.51602	-1.56353	-2.99463	-2.04251	-0.077277	-0.590858	0.333119	-0.371211	0.486151	0.220075	0.171865	-0.000906295	-0.00507086	-0.0236588	-0.0560446	0.137763	0.22377	-0.128389	-0.0111147	-0.395006	-0.312902	0.178014
P07356	0.533253	0.436898	0.954444	-0.00487776	0.106311	1.67751	2.95832	0.234459	2.27006	1.02231	1.03575	2.27072	2.36497	2.96117	-0.895003	3.0273	1.38608	3.85497	2.25823	2.87328	-0.703705	0.0494803	0.961445	-0.740705	-1.39015	1.82363	0.775799	-1.33693	-1.70412	0.14556	1.14888	0.163838	0.432368	-0.0338142	2.24038	-1.79119	-0.91517	-0.932205
P07724	-1.33503	-1.54401	-0.453165	-1.33537	-0.860018	-1.0496	-2.30363	-1.26202	-0.96246	-0.534643	-0.891836	0.072882	-1.47513	-2.33976	-1.04414	-0.499822	-1.18621	-0.526124	-1.4132	-1.97743	0.274621	-0.10281	0.0299171	0.570107	0.15758	-0.929415	-0.637084	-0.759619	-0.241585	-0.992313	0.343218	-0.441072	-0.472039	-0.400705	-0.383742	-0.237914	-0.680824	-0.988493
P08003	-0.433932	-0.58086	-0.476733	-0.1797	-0.53034	-0.266706	-0.288128	-0.202843	-0.231524	-1.07138	-1.4608	-0.911521	-0.0845007	-1.02625	-2.00244	-1.91569	-1.14968	-1.54431	-1.76826	-1.82177	-0.330575	0.343004	0.0278992	0.109967	-0.107163	-0.043132	-0.176853	-0.344898	-0.325823	0.0251176	-0.338948	-0.205551	-0.436466	-0.00180683	-0.538598	0.071608	-0.119793	-0.214073
P10107	0.0932101	0.51929	1.09437	0.0238469	0.757682	1.42597	2.79122	0.534484	2.05692	0.382558	0.355116	2.35302	1.93862	2.48223	0.0258854	2.82198	0.97779	3.03188	0.955666	2.22226	-0.145457	-0.637086	-0.766869	0.375468	-0.58976	1.76371	0.619206	1.39648	-0.235983	-0.17047	1.26788	-0.243988	0.0825551	-0.076341	1.89931	-0.720566	-0.528231	-0.655479
P10761	-5.76877	-5.28817	-5.58101	-3.88141	-5.46636	-5.70695	-5.98282	-4.21571	-3.05314	-0.784805	-4.24381	-5.31831	-4.87074	-6.43323	-3.08176	-2.4608	-2.36308	-0.727983	-2.93558	-4.59201	1.10826	0.478317	-1.0713	-0.242228	0.292288	-0.565337	-0.229021	1.14127	-0.644939	1.833	-1.51443	3.38337	-0.544611	1.65382	-0.222537	-1.19088	-1.1546	0.776114
P10853	1.40364	1.39558	2.19746	0.620641	1.58366	1.67628	2.22335	1.61882	2.91374	1.2446	2.02126	2.83398	2.29889	2.45546	-0.308605	3.39642	1.83662	2.58784	1.4788	2.21591	-0.668899	-0.241201	0.101181	-0.0619713	-0.300517	1.17141	0.30592	-0.244614	0.325356	-0.0182817	1.60861	-0.235732	0.367522	-1.30415	2.02821	-0.424499	-0.503404	-0.155464
P11157	1.08617	1.31903	1.07955	1.2204	1.2932	1.40587	1.45664	1.32384	1.25768	0.759892	1.64414	1.41684	0.350456	0.509856	0.0189664	0.186997	0.561441	1.06533	1.48235	0.69984	0.101567	-0.457079	-0.011437	-0.681952	0.577364	0.471537	0.428121	0.590742	0.559205	0.596149	0.197746	0.393716	0.56481	0.62934	0.74762	-0.0927162	0.532286	0.352863
P11440	-0.562868	-0.37574	-0.249731	-0.301262	-0.30866	-0.227769	-0.360205	-0.465206	-0.53894	-0.254459	-0.196279	-0.17885	-1.43533	-0.470841	-3.74669	-2.0158	-2.16044	-0.214259	-0.234391	-0.365963	0.124803	0.0107879	0.234372	-0.219962	-0.0103607	-0.13964	0.168174	-0.00716816	0.027716	-0.199593	-0.179062	-0.106801	0.194592	0.186149	0.0677106	-0.618242	0.339346	0.0708386
P14069	0.815459	0.817292	0.380034	0.153844	0.664006	2.14178	2.3639	-0.0116252	1.74576	-0.0521539	1.63421	3.48273	2.0705	3.46146	-1.06942	2.4875	1.37664	2.70097	1.24534	2.49117	0.330567	0.403038	-1.10586	0.276363	-1.84583	1.94172	0.340377	-2.34854	-2.65946	-0.430591	0.67791	-0.850973	-0.749575	-1.8572	-0.36483	-2.39905	-2.42085	-2.29444
P14211	-0.369497	-0.438737	-0.356427	-0.289433	-0.43809	-0.17324	-0.38078	-0.300576	-0.129715	-1.01264	-1.01731	-0.771764	0.0212858	-0.93392	-2.01682	-1.36112	-1.10087	-1.26727	-1.26828	-1.40801	-0.0532073	0.345416	-0.111882	0.164444	-0.158059	-0.186712	0.00962717	-0.160747	-0.433388	0.0638897	-0.0979774	-0.115658	-0.356548	-0.0960559	-0.49945	0.162528	-0.0465661	-0.11163
P16546	0.590151	1.00288	0.73449	0.792843	0.986407	0.919741	1.38402	0.44921	0.901437	1.02525	0.943612	1.36033	1.01487	1.24315	0.0350393	1.40285	0.726966	1.46603	1.26691	1.38565	0.0198395	-0.0997923	-0.0798059	0.184239	-0.27948	0.255	0.0330545	-0.313151	-0.845608	-0.281436	0.160758	-0.226188	-0.332334	-0.327691	0.253033	0.048309	-0.148404	-0.142907
P17225	1.199	1.26663	1.16133	0.739798	1.37085	1.35928	1.77798	0.97454	1.31953	1.96397	1.9768	2.55336	2.71	2.51175	-1.73152	1.47186	0.459177	2.1591	1.78679	2.37621	-0.26445	0.0237791	0.229774	-0.180172	-0.0327935	0.223862	0.401231	-0.201022	-0.0877625	-0.00348117	0.509091	-0.121552	-0.432243	-0.435232	0.51506	-0.627167	-0.314732	0.2078
P20239	-4.87474	-4.48931	-4.88824	-3.69477	-4.64845	-4.88297	-4.7428	-3.59311	-2.69027	-0.836868	-3.92805	-4.17319	-4.68594	-5.61921	-3.0609	-2.71612	-2.38761	-0.839228	-2.95574	-4.32167	1.20917	0.61827	-1.21975	-0.523256	0.454693	-0.539129	-0.280524	1.04238	-0.58916	1.8801	-1.36705	3.67998	-0.414214	2.09835	0.0395607	-0.986426	-0.968106	0.960497
P21107	0.0135454	0.3758	0.254389	-0.0022732	0.359915	0.398318	1.4637	0.25113	0.404821	0.953349	0.819535	2.16072	1.4252	1.95424	0.204317	1.51875	0.52716	1.75841	1.3969	1.57694	-0.445071	0.0849818	-0.089991	0.149093	-0.119319	0.420306	-0.322341	-0.972301	-0.520586	-0.696918	0.354976	-0.568994	-0.409673	-0.790422	0.552909	-0.632921	-0.44478	-0.628826
P22935	1.42984	1.37049	1.29272	0.796511	1.16698	1.06192	0.783962	-0.601994	-0.704472	1.62341	1.41021	1.53602	0.461499	1.51304	1.30676	0.634779	0.840455	1.58193	1.4989	1.30415	0.550422	-2.6524	1.16307	0.0624279	0.322667	0.553815	0.773271	0.190953	0.641048	-0.528316	0.105422	0.41484	0.436496	0.106422	0.322022	0.27257	-0.192688	0.177022
P23198	1.01451	1.05002	1.25669	0.342464	1.39232	1.27317	2.20134	0.759568	1.11576	1.95597	2.3104	3.19478	3.1078	2.94114	0.685521	2.97661	1.66198	2.76047	2.12575	2.82191	0.670877	0.0936151	-2.22708	0.0485668	-0.00237395	1.41639	0.457176	-0.750389	0.376414	-0.0592182	0.976431	-0.0945355	0.308154	-0.372587	1.52493	-0.52415	0.292762	-1.00399
P24547	-0.097083	0.525937	0.668117	0.759899	0.205192	0.662061	0.195112	0.527244	0.253968	1.72242	2.10287	1.86027	0.757496	1.91124	0.81732	0.624537	-0.378752	1.74906	2.19515	2.15575	0.477199	-0.0581762	0.290186	-0.596964	-0.177502	0.0652577	0.0904397	-0.0312574	0.564647	-0.359085	0.46052	-0.0356913	0.428935	0.648522	0.884313	-0.862752	0.525171	-0.319778
P24860	1.63061	2.66089	2.16873	2.12393	2.52526	2.29501	1.72741	1.05596	1.24696	3.30456	2.2501	1.65126	0.540609	2.43821	0.876448	0.439572	0.635682	2.99082	3.16118	3.28949	-0.542976	-1.70938	-0.091974	0.754223	1.73038	-0.140278	0.397717	-1.33685	1.22973	-1.45738	0.907437	-0.830429	-1.36128	-1.3746	-1.07861	-1.24466	0.335837	1.40276
P26039	0.192799	0.125122	0.536509	-0.0275103	0.254832	0.848573	1.90644	0.129032	1.32658	0.234213	0.370896	1.77781	0.697225	1.80475	-0.464291	2.25884	0.581034	2.03243	0.0797294	1.73197	-0.396746	-0.0430357	-0.159623	-0.059529	-0.275226	0.934159	0.136473	-0.331248	-0.536012	-0.182535	0.709902	-0.295263	0.0671174	-0.467743	1.30521	-0.821841	-0.432348	-0.350678
P26041	0.25266	0.811159	1.60656	-0.00395066	1.13794	1.77892	3.17786	0.300081	2.64038	0.238443	1.2732	3.08564	2.32906	3.27225	-0.206444	3.64592	1.3211	3.53183	0.666914	2.8899	-0.513039	0.35654	-1.26521	0.879146	-1.64217	2.18474	0.728156	-1.19057	-1.36412	-0.266347	1.5147	-0.641305	0.315618	-1.33659	2.55445	-1.51364	-2.10475	-1.52383
P27773	-0.706825	-0.563636	-0.54806	-0.212852	-0.610027	-0.41766	-0.475891	-0.374106	-0.538423	-1.41781	-1.62285	-1.2757	-0.355891	-1.06908	-1.90684	-1.83201	-1.28518	-1.71079	-1.95766	-2.02752	-0.322615	0.32927	0.050615	-0.0179305	0.0482048	-0.0875442	-0.241414	-0.219175	-0.27477	0.00322013	-0.152769	-0.17356	-0.235131	0.0261385	-0.206489	0.0489128	-0.0404562	-0.110604
P28352	0.652049	0.595816	1.10636	-0.246757	0.76195	1.13829	1.74034	0.315763	1.48805	1.28155	1.15676	2.46781	0.480729	2.12723	-0.494211	2.81697	0.862591	2.31977	0.646107	1.98928	-0.258113	-0.440291	-0.20864	0.307679	-0.15416	0.753524	-0.092301	-0.379611	-0.441692	-0.0271169	0.686364	0.133271	0.136919	-0.188356	0.705891	-0.281075	0.169781	-0.244979
P32067	-0.353239	-0.672947	-0.675084	-0.210506	-0.449313	-0.536345	-0.63555	-0.459201	-0.582064	-1.03098	-0.532196	-0.517247	-1.09958	-1.05314	-2.088	-1.54548	-0.842705	-0.744101	-0.980602	-0.773432	-0.10995	-0.00607314	0.249707	-0.518284	0.183487	0.201113	0.0390735	0.238687	0.0935713	0.207613	-0.415777	-0.0525816	-0.0281797	0.295814	-0.0390691	-0.869236	0.162883	0.0445878
P35123	-0.648997	-0.836078	-0.507743	-0.625957	-0.655483	-0.552512	-0.755017	-0.673983	-0.683543	-1.07584	-1.07653	-1.20702	-1.41937	-1.17703	-1.28984	-0.822822	-1.04648	-1.0176	-1.26744	-1.2199	0.212093	-0.568665	0.182854	0.124339	0.0851964	-0.0358176	-0.0145481	-0.0354646	-0.029513	-0.16781	-0.0985345	-0.26338	-0.0343455	-0.0937645	-0.167939	-0.0564418	0.213141	0.0522694
P37913	-0.51801	-0.740762	-0.349592	-0.210662	-0.347802	-0.168625	-0.627807	-0.51879	-0.539025	-1.05561	-0.73182	-0.702711	-2.56963	-0.936892	-1.26087	-1.52609	-0.458812	-0.837127	-1.20731	-0.969519	0.13721	-0.555706	-0.286413	0.362392	0.190175	0.152342	0.483002	0.284434	0.178057	0.102311	0.45875	0.516732	0.432084	0.386497	0.0213885	0.515312	0.742575	0.47503
P43275	4.19672	4.02519	4.13612	3.80198	4.16613	4.00717	3.94451	4.82424	4.68839	2.33947	2.26268	2.75757	3.294	2.17158	-1.12056	4.57804	-0.778202	2.62286	0.811997	0.818443	-0.248932	-0.634391	-0.692996	1.71134	0.261174	-0.3962	0.00319396	0.431319	0.615167	0.645502	0.645431	0.377936	-1.15199	0.487014	0.28963	-0.361054	0.682973	0.0766617
P46412	-1.07896	-1.97497	-1.23493	-0.583602	-1.72515	-1.10439	-1.47143	-1.20025	-1.34434	-2.34977	-1.7556	-2.23897	-1.4978	-2.40284	-2.29631	-1.45275	-0.907186	-2.07938	-3.49974	-3.5347	-0.874209	0.37922	0.791851	-0.505806	0.125543	0.0833999	-0.815553	-1.35881	-0.245963	-0.933303	-0.865348	-1.26791	-1.15312	-0.771863	-0.926525	-0.685365	-0.945981	-0.924778
P46938	2.07591	2.25373	2.13143	2.16706	2.20495	1.906	2.14399	2.23581	1.98	1.75755	1.23357	1.31154	0.704432	1.47675	0.767122	1.11702	1.36184	1.60173	1.39749	1.32679	-0.108662	-0.99698	0.383239	0.622149	0.00661214	0.0936415	0.357593	0.455103	0.20083	0.197089	1.01241	0.709459	0.210925	0.391278	0.486168	0.588955	1.27641	0.704504
P47791	1.97008	2.07707	1.5587	1.51936	2.11449	1.76157	1.64513	2.14117	2.02276	1.02342	1.46073	1.65885	0.88824	1.07317	0.955515	0.667429	1.66714	0.505239	1.36644	1.18158	0.0657313	-0.0375515	-0.327114	0.204083	0.0223513	0.0724996	0.206884	-0.386463	0.295307	-0.4955	0.0746718	-0.0143754	0.137396	0.269117	0.20276	0.0582635	0.29968	-0.413746
P48193	1.8827	1.87694	2.00399	2.17536	2.21485	1.65774	1.68478	1.86255	1.72368	1.13513	0.942744	1.08261	1.03561	1.4953	0.364099	1.39625	0.882191	0.959145	0.676825	1.36819	-0.70143	0.449521	-0.22542	0.232105	0.365373	-0.12015	-0.275257	0.0300165	-0.393874	-0.45983	-0.519721	-0.355421	-0.237496	-0.0508961	0.230321	-0.158679	0.103665	0.186969
P50096	-0.167789	0.614031	0.413436	0.943388	0.408072	1.04096	0.556568	0.671936	0.210321	3.13693	2.44488	2.69676	2.10194	2.89337	0.336273	1.91627	-0.224474	2.39805	2.87988	2.98549	0.866166	-0.234024	-0.002284	-1.36286	0.155945	0.577055	0.301944	0.158307	0.640414	-0.0313706	0.40402	0.269612	0.13921	0.402718	0.366445	-0.235464	0.267537	0.187488
P50431	-0.0540534	0.413607	0.547079	0.328518	0.318878	0.530867	0.672483	0.368031	0.306284	1.73279	1.74327	1.98377	1.56681	1.5057	-0.121738	0.610522	-0.258579	2.08388	1.08624	1.16001	0.0706304	-0.751545	0.0686183	0.306814	0.0935628	0.21192	0.0579708	-0.295792	-0.0695785	-0.0399558	-0.258828	-0.353055	0.169046	-0.109355	0.149989	-0.142785	0.0140512	-0.0522264
P54823	-1.60933	-2.06042	-2.02015	-1.76493	-1.78741	-1.82715	-1.78129	-1.67167	-1.68263	-2.68414	-2.53203	-2.43644	-2.49788	-2.58829	-3.26395	-2.53468	-2.31723	-2.47672	-2.41185	-2.37847	-0.224092	0.318082	0.199774	-0.313068	0.0290886	-0.00978392	0.0517429	-0.223495	-0.654413	0.103523	-0.67873	-0.234579	-0.412261	-0.050067	-0.461891	-0.444754	-0.0387206	0.0668089
P55012	0.734238	1.01424	0.54036	0.698754	0.74111	0.792566	1.00382	0.974469	1.08691	2.04093	1.44546	1.1778	2.03561	1.76267	-0.100324	1.16743	0.82488	1.05625	1.34377	1.19326	-0.736916	0.405593	0.218457	-1.07875	0.803362	0.38825	0.186463	-0.00926313	-0.415031	0.714028	-0.305302	0.217649	-0.0399408	-0.0839475	0.240091	-0.176003	-0.29859	0.293782
P55302	-2.52484	-2.62477	-1.41842	-2.0511	-2.46862	-1.45461	-1.82137	-1.41935	-1.72467	-2.36487	-2.33344	-2.66294	-1.94904	-2.35207	-5.04445	-4.95714	-4.30157	-2.11773	-1.05044	-1.94218	0.813176	-1.46465	-2.34986	1.16277	0.967999	0.870573	0.685578	0.774749	0.701063	0.855612	0.561694	0.581175	0.374026	0.939863	0.460537	0.808279	0.74054	0.445897
P56840	0.669845	0.862936	1.06692	1.14441	1.30959	0.833171	1.48005	1.49592	0.842761	0.409571	1.30186	1.46033	-0.504233	0.116028	1.1975	0.255686	1.08382	0.382553	1.06691	0.402767	0.142771	-1.22051	1.19915	-0.217273	-0.0341946	0.130062	0.326288	0.189726	0.585657	0.172423	0.132104	-0.0606356	0.370873	0.00939584	0.0623165	-0.625535	-0.0681407	-0.0859415
P56841	1.10593	0.882689	0.904055	1.13189	1.38902	0.886831	1.37133	0.98607	1.18078	0.276421	1.18502	1.19447	-0.0904276	0.101721	0.940877	0.429935	0.937923	0.307315	0.576576	0.128151	0.163485	-0.561291	0.600396	-0.114586	-0.112399	0.0243948	0.0422888	0.112759	0.404883	0.0633576	-0.0540558	-0.0320028	0.217646	0.0892502	-0.24276	-0.887915	-0.461708	-0.0583982
P56842	1.53755	1.67777	1.88629	1.84221	2.00275	1.70161	1.85857	1.64001	1.48872	1.2479	1.94116	2.25748	0.369879	1.14521	1.45438	1.88664	2.26588	0.991789	1.84859	0.842725	0.460091	-1.28123	0.568032	0.0478047	0.088989	0.116317	0.407754	0.122276	0.66273	0.188312	0.277635	0.371192	0.520897	0.500192	0.547792	-1.07453	0.250256	-0.214258
P56844	1.12351	1.1013	0.615602	0.784712	1.22168	0.708189	0.985971	0.958776	1.20256	-0.57013	-0.239272	-0.244006	-0.562436	-1.64081	-1.07149	-1.19091	-3.60008	-0.685411	-1.10377	-1.48093	0.666621	-1.20981	0.360907	-0.927657	0.400403	0.709539	0.350608	0.510892	0.292206	0.244821	0.182079	0.0672814	0.401348	0.0046436	-0.159865	-0.26498	0.485093	0.446718
P56959	0.674274	0.364635	0.77411	0.124662	0.240962	0.431685	1.20701	0.172417	0.668252	0.56965	1.23116	1.84541	1.78223	1.67308	-0.289846	0.877076	-0.0212286	1.69166	1.03565	1.5646	-0.097057	-0.235089	0.14003	-0.0711736	-0.0368506	0.30014	-0.124299	-0.481937	-0.560987	-0.15997	0.0628952	-0.362189	-0.266203	-0.366735	0.505755	-0.753001	-0.341773	-0.384782
P58710	0.498133	0.828771	0.701538	-0.134943	0.751228	1.00837	0.963492	1.14775	0.695361	1.52025	1.82804	1.94005	2.71753	0.698088	0.315784	1.87599	1.05962	1.40702	3.0987	2.01628	0.299579	-1.41964	-0.497875	0.485261	0.468555	0.664116	0.537663	0.0162916	-1.13698	0.770661	-0.0524482	0.233894	0.226613	-0.561469	0.460924	1.23545	0.410559	-0.800224
P59017	0.991704	0.653932	0.853363	0.516575	0.814637	1.10822	0.591407	0.522229	0.471384	1.31765	1.59207	1.52715	2.28394	1.75124	1.79378	0.918693	0.472125	1.43257	2.11181	1.90982	-0.260218	-0.844391	0.708469	0.229368	0.140892	0.0258801	0.0212556	-0.00949486	-0.735318	-0.555158	-0.288142	0.0590982	-0.720142	0.305722	-0.420003	0.266479	0.309718	0.140079
P59328	-0.724731	-0.512971	-0.305956	-0.395825	-0.166889	-0.377723	-0.611762	-0.378774	-0.497643	-1.3054	-0.849149	-0.894319	-2.17675	-1.02113	-1.87447	-1.10046	-0.737567	-0.464962	-1.12333	-0.625776	-0.178418	-0.1509	0.369382	-0.591828	0.31973	0.232034	0.235315	0.295048	0.247682	0.210947	-0.0104802	0.21843	0.383539	0.277298	0.237258	0.13488	0.737086	0.249735
P61079	0.458302	1.20004	1.35594	1.65699	-0.819337	-0.515187	0.456453	0.776551	0.384442	0.70637	1.52796	-0.119111	0.553136	0.204591	1.6346	0.398224	0.590208	-0.308083	1.03852	0.155782	0.468907	-0.113573	-2.31741	0.583691	0.447606	0.930777	0.90694	1.00806	1.54981	1.33237	1.75005	0.702064	1.69573	0.741179	2.38269	1.39363	1.33613	0.496678
P62492	0.402568	1.64768	1.34306	1.21142	1.28024	1.49309	0.986376	1.04327	1.17913	1.24336	0.56506	0.144092	1.034	0.609542	0.346453	0.0976705	1.13287	0.5544	0.647487	0.419033	-0.839079	-0.262834	1.22783	-1.07891	0.727083	0.22591	1.14174	0.921983	-0.392945	0.643645	0.606321	0.916621	0.98918	0.898855	0.462005	0.993821	0.958879	1.47119
P62806	1.00983	0.810456	1.40443	0.0809083	0.624568	0.900104	2.40877	0.922914	2.70063	-0.86076	1.20744	2.19133	2.03353	2.30484	-1.15717	2.86611	1.36894	2.57342	1.08951	1.75521	-0.32538	-0.000917916	-0.486805	-0.0863411	-0.305325	1.20477	0.521374	-0.326975	0.354811	0.195866	1.54902	-0.320723	0.567153	-0.542783	2.13653	-0.467253	0.0352261	-0.565719
P63082	1.14555	2.28673	2.46271	1.87613	2.69655	2.01409	2.56684	2.14513	1.54152	1.23673	3.39249	2.94462	2.31439	1.2455	1.95528	1.8726	1.40876	0.833136	2.75037	0.850402	1.71938	-1.07701	0.189669	-2.14182	0.54756	0.762224	1.51525	0.944035	0.629786	0.37231	0.307637	0.0181673	0.960149	0.515355	0.365942	0.773536	0.0155158	-1.55396
P68433	0.620653	0.587485	1.65533	-0.251418	0.297381	0.528314	2.14056	0.467011	2.54907	-1.13333	1.18306	2.30696	1.46129	2.26672	-1.439	3.23258	2.18448	2.28657	0.665236	1.4906	-0.18296	-0.437677	0.0320854	-0.205925	-0.335977	1.13045	-0.270049	-0.8228	0.158484	-0.038618	1.84849	-0.689602	0.323791	-1.0047	2.41178	-0.991385	-0.237821	-1.21018
P70318	-0.722655	-1.73365	-1.43919	-0.818233	-1.48473	-1.14162	-0.604784	-1.10779	-0.654189	-1.3942	-0.476112	-0.320423	-0.788746	-0.422983	-1.54754	-0.918948	-1.27709	-0.299973	-0.621909	-0.25956	-0.223174	0.0695553	0.0933096	-0.181319	0.20295	0.038678	-0.156826	-0.156491	-0.128423	-0.229065	-0.129918	-0.208679	-0.251314	0.0904771	0.141176	-0.482535	-0.132532	-0.458063
P97329	-2.18773	-2.13604	-1.70903	-1.81216	-1.4979	-1.81954	-1.88079	-2.22439	-1.93859	-1.10428	-1.16317	-1.69584	-1.39222	-1.67113	-1.50636	-1.15495	-1.53462	-1.53785	-1.47671	-1.71131	-0.254106	-0.0310998	-0.052693	-0.747621	0.3924	0.693119	-1.77758	-2.51565	0.485945	-1.02362	-1.72387	-2.20542	-2.16321	-2.50571	-1.76237	-1.90764	-1.69657	-1.05383
P97366	0.988974	1.45675	0.82146	0.675873	0.975829	0.941114	0.889446	0.687831	0.901469	2.10873	0.843476	0.843	0.216142	0.693115	-0.116923	2.19936	0.776975	2.48788	1.57666	0.0768496	-0.259864	-0.150213	0.254054	0.193755	0.175265	-0.212997	-0.647934	-0.661291	-0.431914	-0.449235	-0.159468	0.0530552	-0.0625084	-0.626863	-0.645492	-0.808693	0.468799	-0.0301624
P97379	-0.86465	-1.05188	-1.11741	-0.558319	-1.15615	-1.09045	-0.876744	-0.811573	-0.754316	-1.12077	-1.0827	-1.35632	-1.45017	-1.14791	-2.56793	-1.72525	-1.36073	-1.35406	-1.31895	-1.24959	-0.479342	0.324389	0.0665489	-0.335551	0.25678	0.167176	-0.440984	-0.152846	-0.0890245	0.155892	-0.464529	-0.185981	-0.217346	0.12212	0.00753079	-0.577955	0.00640529	-0.293872
P97822	0.940823	0.905099	1.39311	0.690285	1.2161	1.26853	1.71909	0.487585	0.963279	1.80678	2.16601	2.85385	1.91518	2.22678	0.708746	1.94945	0.85096	2.08301	2.11257	2.42756	-0.0431408	-0.469422	-0.152577	-0.278494	0.271706	0.671928	0.0965027	-0.110904	-0.124406	-0.525975	0.268675	-0.0732551	0.0685643	-0.171207	0.67973	-0.778793	0.476134	-0.191335
P97855	0.504373	0.211774	0.519922	-0.224238	0.285189	1.16982	1.84854	0.106933	1.1858	1.63651	1.47422	2.05034	1.85129	1.96968	-1.2397	1.91779	-0.291365	2.47129	1.59877	2.40224	-0.639453	0.459396	-0.0406096	-0.308835	-0.1064	0.635901	-0.0497996	-0.914124	-0.460919	-0.13542	0.2132	-0.450819	-0.940726	-0.298407	0.778095	-0.882993	-0.642964	-0.865833
P98078	-0.35336	-0.355607	-0.208511	-0.356008	-0.355552	-0.386708	0.021073	-0.673658	-0.384623	-1.56244	-1.082	-0.665725	-1.42087	-0.785002	-2.32876	-0.0139716	-1.27621	-0.319049	-0.601243	-1.24946	-0.359091	-0.256867	0.0428625	-0.401159	0.554527	0.419728	0.286483	0.127559	0.566921	0.228057	0.157402	0.245732	0.49513	0.354994	0.501644	-0.226827	0.418826	0.191811
Q01320	-0.822432	-0.582474	-0.167303	-1.01957	-0.831081	-0.00837608	0.375327	-0.894347	-0.0946959	1.21874	1.69148	1.93594	2.36841	1.63089	-1.2114	0.139788	-0.695371	1.0957	1.47503	1.82017	-0.654403	0.161779	0.468764	-0.227174	0.135813	0.115221	-0.113111	0.0162008	-0.11117	-0.371976	-0.668528	-0.242789	-0.207449	-0.138187	0.0730494	0.00871028	0.494424	0.0272243
Q01768	0.64025	0.286976	0.309008	0.0165342	0.00763659	0.956616	2.2397	-0.256607	1.63712	0.70598	1.47282	1.71983	1.30819	2.16269	-0.187685	2.15255	0.579208	2.42912	1.31297	2.10417	0.120931	0.136017	-0.539598	-0.265047	-0.480577	1.02827	0.283116	-0.600908	-0.632567	-0.00952411	0.576017	-0.511787	-0.00203365	-0.788417	1.15564	-0.709028	-0.0313404	-0.198026
Q02257	-0.663202	-0.599147	-0.193957	-0.428078	-0.512699	-0.264078	0.169509	-0.464669	-0.054312	2.19754	0.279939	0.491832	0.690816	0.591167	-0.517635	0.244986	2.21473	1.23008	4.5027	0.490133	-0.308711	-0.307132	1.88752	-0.0943801	-0.445539	-0.731759	-0.320898	-0.791525	-0.701781	-0.920499	-0.477293	-0.577042	-0.928455	-0.789472	-0.529906	-0.348167	-0.344002	-0.716978
Q05512	1.01891	1.14826	0.845616	1.41215	1.08269	1.05405	0.860359	1.09125	1.09525	0.275639	-0.00367514	-0.171573	-0.548662	0.0773995	0.38231	-0.229667	0.645183	0.0712171	0.128265	0.10856	0.317705	-0.489374	-0.281906	0.149404	0.314871	-0.0107007	0.603569	0.188042	0.311464	0.382635	0.601691	0.517008	0.280642	0.478481	0.269034	0.34578	0.607563	0.494391
Q06180	0.593955	0.835418	0.631002	0.661685	0.232513	0.510644	0.276222	-0.0491288	0.1154	1.31591	1.96706	1.70732	1.6732	1.73164	0.592149	1.19982	0.485961	1.61866	1.98985	2.2203	-0.581414	0.0979268	0.0530017	0.573107	-0.211732	0.0691114	-0.674859	-0.167877	-0.398666	-0.00835065	-0.292619	-0.213253	-0.45737	-0.101778	-0.167557	-0.426416	0.0897005	-0.619652
Q06890	-1.86907	-1.05646	-0.940769	-0.817068	-1.59607	-1.19686	-1.11918	-1.95037	-1.19886	0.277491	0.83028	0.603548	-0.995425	-1.44408	-0.336915	-1.87798	-1.32518	-0.234735	-1.3807	-1.79501	1.02216	-0.368097	-0.447401	-0.609584	0.353618	0.0493053	0.550969	0.951077	-0.51674	2.27336	-0.355494	3.80705	-0.0926303	1.89649	0.127506	-0.127534	-0.772095	0.993502
Q08189	0.651092	1.36403	-0.185502	0.925878	0.0627694	0.50243	0.601939	0.619039	0.129326	3.41649	0.512414	-0.191145	-0.549696	0.684866	0.662298	0.437921	2.443	4.3952	4.13272	1.47144	-0.154065	-0.439489	2.66504	-0.625397	-0.876231	-0.569856	-0.808149	-2.17419	-0.141033	-2.48638	-0.564637	-1.16735	-0.118202	-0.534712	-0.0785813	0.210919	-0.0927256	-0.175638
Q2KN98	-0.926959	-1.01552	-0.509784	-0.927838	-1.22277	-0.546612	-0.98187	-1.54185	-1.37143	-1.36718	-1.383	-1.95535	-2.03865	-1.75066	-1.86009	-1.15359	-0.950407	-1.51726	-1.50066	-1.56146	0.338924	-0.330175	-0.944192	0.770611	0.112506	0.0523264	0.612248	0.474435	0.0473893	0.133684	0.198043	0.280743	-0.0443201	0.00374173	-0.233814	0.855155	0.342857	0.232059
Q2VPA6	1.99875	1.75606	1.7188	2.33252	2.07593	1.74354	1.70471	1.71723	1.8331	1.93822	2.03069	1.74285	1.3116	1.7955	1.4682	2.17149	1.8968	1.71135	1.15281	1.57331	-0.248222	0.233486	0.44416	-0.441916	-0.251202	0.263694	0.497728	0.0526185	-0.11539	0.447845	0.470181	0.19524	0.385275	0.0373133	-0.0758203	-0.122961	0.38077	0.173184
Q3TCJ8	-0.78962	-0.997783	-1.20727	-0.908118	-1.15742	-1.4521	-2.03823	-1.63305	-1.50534	-2.26572	-2.12604	-2.73876	-1.8219	-2.18335	0.0559787	-2.4044	-1.64499	-1.97611	-2.14651	-2.22401	-1.23714	0.322746	-0.709511	0.342727	0.798787	0.482386	0.556423	0.596706	0.221369	0.795694	0.405676	0.755063	0.356004	0.536556	0.453475	0.35248	0.94334	0.505641
Q3THS6	0.226238	-0.0384446	-0.0589458	-0.0720191	0.229738	-0.0292717	0.369314	-0.337165	0.152188	1.16536	1.53954	1.51131	0.744932	1.2833	0.147663	0.390397	-0.248879	1.46048	1.70276	1.80904	-0.102439	-0.0446659	0.134471	-0.190056	-0.0338535	0.236544	-0.0328256	-0.329406	0.112335	-0.440572	-0.210468	-0.168136	-0.00128604	-0.157807	0.290437	-0.632663	-0.438611	-0.0877562
Q3TJ91	1.54274	1.65681	1.57046	1.52081	1.84374	1.61117	1.05778	1.6953	1.57142	1.73271	1.36872	1.35554	2.19459	1.50061	0.286093	0.564909	1.17131	1.13649	1.37281	1.72237	-1.28623	0.137992	0.327436	0.206084	0.282829	0.33189	0.648289	-0.129303	0.094324	0.25234	0.425906	0.149776	-0.360242	-0.192643	-0.194598	0.360371	0.539179	0.634904
Q3TWL2	1.78855	1.41654	1.4014	1.79	1.10476	1.63559	1.13613	1.75812	1.52328	0.779931	1.58581	1.36442	2.06156	0.670218	0.974464	0.421452	1.19622	0.963169	1.34327	0.855665	0.628664	0.32352	-1.30569	-1.17018	1.06429	0.459398	0.550211	-0.0205076	0.316175	-0.0379958	-0.0232794	0.574016	0.0771362	0.0833833	-0.0911637	0.812764	-0.0297907	0.980828
Q3U0P5	-0.197813	-0.334863	-0.121178	-0.428945	-0.0601192	0.0517625	-0.103647	-0.225789	-0.259574	-1.06072	-0.892187	-0.945069	-0.334159	-0.931807	-1.87392	-1.22794	-1.01487	-1.48885	-1.69427	-1.34501	-0.201062	0.0336741	0.157567	0.065388	0.0248737	-0.0804412	0.272703	-0.414686	-0.409718	-0.162486	-0.453458	-0.106796	-0.751819	-0.823502	-0.889998	-0.0754816	-1.01983	-0.0468853
Q3U0V1	1.03001	0.94425	0.599366	-0.162411	0.932013	0.830122	1.28457	0.731726	0.930796	2.15199	1.95442	2.71198	2.3745	2.2732	-1.33372	0.716855	0.59711	2.17415	2.13929	2.47841	-0.263091	-0.0841912	0.200964	0.329415	-0.243838	0.060742	0.0391884	-0.00153502	-0.283617	-0.0616167	0.281718	-0.0219633	-0.441732	-0.421212	-0.0565491	0.0413949	0.0399489	-0.09073
Q3U5F4	0.673515	0.622288	-0.45335	-0.366501	0.448298	-0.409294	-0.184501	-1.06266	-0.26191	1.2769	1.40908	1.17937	0.671958	1.06382	0.445837	0.713645	0.187319	1.38278	1.95777	1.02756	-0.126442	-0.134462	0.335681	-0.209724	0.0907545	0.0441927	-0.486694	-0.526992	-0.777514	-0.39118	-1.65089	-0.936096	-0.320555	-0.24806	-0.597108	-1.51437	-1.30179	-0.51802
Q3UDK1	-0.654661	-0.861859	-0.64915	-0.0531663	-1.20365	-1.21714	-0.502641	-1.01689	-0.975084	-1.81956	-1.94698	-3.68919	-1.70114	-2.05332	-2.54946	-0.521029	-0.184675	-1.70791	-2.05438	-1.5542	0.0150627	-0.877602	-0.0228907	-0.322514	0.493465	0.71448	0.286593	0.483647	0.617479	0.599203	0.549658	0.686214	0.313387	0.298263	0.455703	0.589189	0.535959	0.444058
Q3UFS4	-0.283236	-0.325019	-0.776301	0.247693	0.0743774	-0.00180118	-0.688849	0.0601996	0.168975	-1.31681	-0.80154	-0.524087	-2.08602	-1.50742	-1.03969	-0.759573	-0.0836536	-0.801452	-1.35437	-1.28023	0.350656	-0.466	-0.51446	-0.782041	0.775121	0.636724	-0.0770574	-0.210169	0.636792	0.542924	-0.0808222	0.253075	0.563159	0.231665	0.611365	-0.251683	0.676672	0.258417
Q3UHH8	-0.460682	-0.505534	-0.536975	-0.336285	-0.408304	-0.0884085	-0.330177	-0.207677	-0.272265	-1.60551	-0.895273	-0.750097	-0.00661307	-0.771178	-2.06714	-2.2562	-2.79929	-0.615403	-1.2801	-1.5494	0.16681	0.0638979	-0.613609	0.531965	-0.117421	-0.031643	0.125534	-0.16699	-0.735088	-0.00668137	-0.277243	-0.0222865	-0.71907	-0.106402	-0.776284	-0.0191594	-0.374685	-0.0741573
Q3UJD6	-0.700782	-1.21365	-1.08971	-0.806474	-1.12847	-1.05485	-1.16734	-1.19938	-1.25259	-2.03296	-1.93171	-1.85475	-2.22218	-2.20551	-1.12226	-1.79843	-1.65447	-2.14832	-2.37092	-2.39795	0.0398033	-0.578402	-0.281575	0.0863144	0.383468	0.350391	0.331816	0.115251	0.251617	0.19928	0.153022	0.119252	0.229149	0.35663	0.260111	-0.260434	0.333618	0.329512
Q3ULJ0	1.08303	1.7295	1.77811	1.47572	1.69954	1.6655	1.66443	0.793252	0.87981	5.02094	4.67983	4.66998	3.91571	4.88653	0.716699	1.83224	0.919052	5.04598	5.49578	5.45175	-0.203955	-0.178354	0.337312	-0.068026	0.254636	-0.141613	0.0903171	0.0489994	0.168687	-0.173168	0.445669	0.0238805	0.212646	0.471144	0.537082	-0.0831961	-0.591167	0.183666
Q3UV17	1.26297	1.18559	0.896093	1.03712	1.14944	0.830839	2.33647	0.903831	0.826906	3.55996	0.96342	1.39055	1.8335	1.17354	0.681195	1.40891	2.90866	3.59819	3.81634	2.50958	-0.199336	-0.364344	2.85798	-1.04539	-0.522632	-0.726279	-1.88769	-1.48737	-0.690305	-0.810902	-1.08702	-1.0967	-0.802435	-0.02355	-0.536133	-0.754102	-0.651998	-0.0494212
Q3UWY1	0.344773	0.24056	0.443741	0.0711955	0.451378	0.491091	0.0133448	-0.0389215	0.206936	-1.14933	-0.97927	-0.683118	-1.04382	-1.17509	-2.09098	-2.23407	-3.17154	-1.37639	-1.33994	-1.57564	0.141946	-1.05308	0.571524	0.04568	0.0511764	0.242755	0.377643	0.213543	0.182527	-0.0889462	0.168864	-0.0381305	0.374993	0.300564	0.0500363	-0.461326	0.796741	0.551419
Q3UYV9	0.645646	1.18258	0.564531	0.254741	0.900744	1.09618	1.30473	0.550468	1.00434	2.82629	3.1144	3.25963	2.66357	2.9137	-0.356605	1.53331	-0.110867	2.98377	2.96108	3.1726	-0.488488	0.240564	0.234437	-0.845677	0.331781	0.527383	0.156273	-0.260528	-0.210547	-0.128303	-0.0386069	-0.153088	0.00683025	0.112227	0.820385	-1.30985	0.57377	-0.16251
Q4G0F8	1.09497	1.10535	1.15902	1.24634	0.882633	0.952587	0.965725	1.17088	0.833946	1.49742	2.07452	2.13303	3.24193	2.29143	1.69303	2.20013	1.92635	1.70712	1.94908	2.38393	0.460475	0.405399	-0.0954134	-0.606558	-0.0794898	-0.084413	-0.194621	-0.0191477	0.0787	0.173375	0.0728572	-0.0761471	0.247413	-0.404841	0.407493	0.111038	0.538755	-0.508076
Q501J6	0.968474	0.419899	0.692353	0.0318307	0.616154	0.976772	1.37388	0.467975	1.11804	0.56362	1.40611	2.02026	1.94839	1.76942	-0.603445	1.46333	0.423299	1.84289	1.17253	1.87734	-0.613811	-0.00823788	-0.045509	-0.305844	0.178475	0.794927	-0.0904506	-0.73768	-0.294155	-0.149426	0.086653	-0.58887	-0.286953	-0.513676	0.966633	-1.1874	-0.183204	-0.572689
Q5DTM8	-0.987773	-0.565538	-0.930221	-0.96493	-1.1621	-1.44587	-1.09146	-1.36051	-1.22845	-0.374742	-0.0611198	0.396981	-0.326157	-0.173004	-0.835518	-0.47944	-0.188062	-0.0780321	-0.719477	-0.125423	-0.0827837	-0.0222797	0.0374472	-0.494728	0.279653	0.282691	0.0375849	-0.081153	0.041471	0.0985824	-0.274461	0.116973	0.0522938	0.0265724	0.0274574	-0.36433	0.0592327	-0.0654886
Q5HZI1	0.467104	0.507374	0.502008	0.315799	0.347453	0.363674	0.32437	0.585537	0.588522	-0.840355	-0.60433	-1.04288	-0.671416	-0.971094	-2.60369	-0.262621	-2.8917	-0.789134	-0.707435	-0.900254	-0.149414	-0.181392	-0.29128	0.211852	0.314682	0.0955517	0.210897	0.333997	0.306304	0.152177	0.36092	0.575495	-0.0706959	0.22642	0.0321618	0.323466	0.69463	0.247607
Q5RL79	1.44451	1.04737	0.94707	0.996853	1.13409	1.75185	1.60056	1.66265	1.05575	1.10035	1.05969	1.99691	2.75529	1.2181	1.89703	1.07187	1.17995	0.637304	1.51859	1.02869	-0.237965	0.747675	0.240412	-1.02081	-0.228038	0.498722	1.91568	0.956546	-1.18106	0.791927	0.190976	0.732964	0.891678	-0.102985	0.712339	0.752931	0.0542306	0.737562
Q5SF07	-4.7513	-3.85061	-4.35128	-4.05378	-5.00322	-4.00853	-4.07666	-4.40153	-4.16446	-3.60933	-4.42693	-3.63091	-4.14023	-4.56044	-3.92263	-1.53787	-1.01858	-3.46684	-3.24415	-3.45803	1.5112	-1.77382	-1.17456	-2.10961	1.82192	1.72487	1.24423	1.27319	0.742631	1.35298	0.819716	1.40189	0.816689	1.37788	1.10957	1.31223	1.1435	1.27167
Q60520	-2.55286	-2.25378	-2.06553	-1.89407	-2.19245	-2.13723	-1.9492	-2.69551	-2.02348	-1.66931	-1.93866	-1.65384	-1.4742	-1.76964	-0.180014	1.67388	-3.08364	-1.67491	-1.8119	-2.35815	0.168854	-0.927238	-0.481104	0.155625	0.609851	0.474012	-0.210535	0.448311	0.363891	0.657662	-0.596388	0.171002	0.435095	0.218727	0.457738	0.0389286	0.336846	-0.159535
Q60749	0.833477	1.07646	0.791105	-0.151912	0.904622	1.24712	1.50582	0.25246	0.782221	1.84133	1.65504	2.69357	2.7844	2.4731	0.133294	1.12762	-0.0835851	2.4198	1.64896	2.14317	-1.20553	0.748708	0.696241	-0.785557	0.245644	0.300498	-0.295937	-0.983529	0.062226	-0.701235	0.135878	-0.992123	-0.611871	-0.877972	0.923728	-1.57242	-0.146654	-1.10906
Q60949	0.354981	-0.21864	-0.0282138	0.0727557	0.0376672	-0.227823	-0.254231	-0.39618	-0.578586	-0.877723	-0.605226	-0.701971	-1.90031	-0.889611	-1.82735	-1.47897	-2.09461	-0.707929	-0.725871	-0.696961	0.201102	-0.757716	-0.0881976	0.275547	0.21554	0.153724	0.233708	0.327594	0.207946	-0.0226609	0.0833909	0.186421	0.356794	0.275346	0.0692025	0.0991722	0.610775	0.450898
Q60973	-0.482345	-1.16851	-0.954799	-0.52848	-1.00669	-0.870173	-0.859609	-1.0769	-0.925222	-1.93079	-1.29916	-1.28545	-1.56678	-1.57473	-2.29606	-1.8913	-2.35534	-1.61773	-1.91517	-1.49799	-0.0357144	0.0431065	0.125915	-0.250763	0.0170001	0.100456	-0.156063	-0.137624	0.144322	-0.0191223	-0.246634	-0.197551	-0.0271063	-0.0998198	-0.0340739	-0.738744	-0.585146	0.0140354
Q61074	-0.093554	-0.151036	-0.0646248	-0.11102	0.367361	0.264127	0.763912	-0.415513	0.197317	1.96522	1.81065	2.64772	1.90943	2.32542	0.00599961	0.696713	0.215441	1.37585	1.92464	2.32447	-0.169954	-0.121284	-0.11862	-0.0728579	0.184522	0.298193	-0.205224	-0.174236	0.109426	-0.0482135	-0.0861187	-0.175616	0.101204	-0.16372	0.271751	-0.39938	0.152919	-0.614143
Q61191	0.727546	1.08793	0.335182	0.350553	1.02473	0.394697	1.07168	0.568218	0.700009	1.46054	1.37535	2.10599	0.972865	1.7116	0.086813	1.7232	0.816576	1.43456	1.26119	2.36002	-0.306733	-0.27836	-0.0385845	-0.168097	0.330765	0.46101	0.0778098	-0.0736984	-0.000247746	-0.0163326	0.161128	-0.390659	0.00977979	0.0692043	0.923041	-0.928799	-0.279365	-0.344449
Q61553	0.563995	0.410761	0.486245	0.039866	0.090514	1.59928	2.79914	0.290799	2.69708	1.12216	1.51634	1.45049	1.9019	2.87412	-0.636253	2.76519	0.944614	3.04707	0.558227	2.82661	-0.0729334	0.0850636	-0.860479	-0.495498	-0.567105	1.91095	0.523639	0.225317	-2.10145	-0.206635	0.834581	-0.160955	-0.556947	-0.80429	1.92119	-1.42981	-0.0924808	-0.809611
Q61584	-0.717752	-0.872876	-0.907801	-0.811541	-0.911497	-0.782496	-0.735452	-0.739565	-0.872632	-1.30751	-1.10754	-1.16345	-1.11476	-1.22305	-2.93789	-1.62867	-1.7601	-1.40372	-1.30928	-1.48688	-0.0448309	0.143307	0.101787	-0.0763985	0.0212819	-0.145147	-0.187972	-0.269916	-0.72287	-0.188394	-0.588988	-0.196252	-0.608503	-0.272355	-0.504291	-0.230453	-0.426373	-0.101283
Q61753	-0.191178	-0.619982	0.346397	0.0761062	-0.436184	0.468397	2.15221	-0.400877	1.38615	2.72948	2.98943	3.0821	2.45736	3.32445	-0.321569	2.71845	0.577029	3.5871	2.74423	3.05122	0.804412	-0.5805	-2.15229	-0.459188	0.836714	1.55086	-0.162219	-0.313355	-1.16222	0.333156	0.674184	-0.868411	0.626719	0.144848	1.61262	-3.19096	-2.02824	0.150371
Q62005	-2.8366	-3.36266	-2.75202	-2.71035	-2.62898	-3.23247	-2.55984	-2.08825	-1.83478	-0.971316	-2.23031	-3.10556	-3.21031	-3.85924	-2.85951	-2.92573	-2.94621	-1.55942	-2.42869	-3.35152	1.35879	-1.09786	-0.347054	-0.290868	0.639231	-0.262239	-0.138836	0.631825	-0.576486	1.46919	-1.11889	3.14468	-0.478913	1.50461	0.0195057	-0.960956	-0.9528	0.220086
Q62011	0.138185	-0.0192693	-0.0872468	0.144167	0.0933225	-0.0659202	-0.135772	0.810515	0.45176	-1.16928	-1.54029	-2.26413	0.203816	-0.575733	-1.9651	-2.07611	-0.821469	-1.22864	-1.12437	-0.793347	-0.803253	0.542726	-0.18956	0.0861936	0.41578	-0.0518866	0.0283845	-0.11162	0.0541905	0.526326	-0.0366858	0.511713	-0.251307	-0.0812044	-0.204854	-0.149124	-0.377146	-0.271167
Q62077	-0.0144355	0.87088	0.751632	0.692296	0.0205791	0.684101	0.788541	0.443855	0.0342525	1.4301	1.4754	0.721527	1.89217	0.654358	1.23409	2.10057	1.71272	1.4142	2.00016	0.946277	0.830299	-0.696042	-0.616179	0.115237	0.425876	-0.0591911	-0.320384	-0.35506	-0.0512468	-0.15499	0.109826	-1.60538	0.0125718	-0.411787	0.285191	0.115312	0.240953	-0.492678
Q62417	0.0375071	-0.10173	-0.226529	-0.0542827	-0.160339	-0.0721811	-0.29317	-0.0145649	-0.179228	-1.05895	-0.872782	-1.10136	-2.13535	-1.40197	-1.1997	-0.52062	-0.434511	-0.932457	-1.06109	-1.26812	0.20546	-1.21448	0.0999724	0.492624	0.355404	0.0610232	0.492138	0.47079	0.257146	0.402384	0.376778	0.365998	0.382611	0.46258	0.431048	0.400061	0.681682	0.374171
Q64522	1.56866	1.95335	2.23043	1.14032	1.49677	2.05348	2.48826	0.210506	2.22733	1.42305	1.77876	2.83258	1.28692	2.41005	-0.309498	2.77872	1.32064	2.32125	0.689499	1.82398	-0.110286	-0.332289	0.0403776	-0.600176	0.00765487	0.994718	1.07053	-0.744284	0.218794	-0.456398	1.24128	-0.210166	0.134598	-1.77205	0.51716	-0.708817	-0.487537	-0.463958
Q6DFW4	0.297097	0.551241	0.148411	-0.483362	0.350704	0.529654	0.683581	-0.293146	0.45227	1.24473	1.42284	1.97459	1.98412	1.4142	-0.28341	0.548431	-1.4339	1.71432	1.64574	2.12113	-0.234071	0.102701	0.137575	-0.159247	0.0758059	0.0772355	0.0147197	-0.214946	-0.0174453	-0.0809367	-0.183254	-0.436855	-0.373168	-0.201231	0.171804	-0.477016	-0.2004	-0.279987
Q6NVF9	0.631378	0.0634963	0.291906	0.141259	0.247697	0.208107	0.763687	-0.097412	0.663869	1.26856	0.881734	1.83231	1.77778	1.40064	-0.304042	1.69014	0.903367	1.09161	1.16474	1.38631	-0.116653	0.236558	-0.164176	-0.882554	0.412779	0.514046	0.0468227	-0.328652	-0.316609	0.0520198	-0.0374379	-0.0562667	-0.0541313	0.346563	0.303253	-0.464368	0.238183	0.0679354
Q6P2B1	0.656186	0.616771	0.134878	0.234549	0.604234	0.204455	0.516441	0.503872	0.598564	1.46336	1.63697	1.5305	0.827318	1.27006	0.17785	0.881187	0.535383	1.40392	1.5574	1.63804	-0.285611	-0.32199	0.19113	-0.0611111	0.132472	0.34511	0.25144	-0.231816	-0.122603	0.101455	-0.180339	-0.402623	0.0626648	0.0970242	0.105457	-0.992936	0.371101	0.0382721
Q6P5E4	-2.00931	-2.51784	-1.89291	-1.74452	-2.60707	-1.84386	-1.88474	-1.60793	-1.46328	-2.349	-2.81322	-2.22328	-1.79426	-2.50611	-2.10851	-0.672435	-3.05353	-2.26925	-1.96447	-2.42925	0.066829	-0.562385	0.116931	0.302634	-0.0600301	0.136021	0.115956	-0.0134048	-0.430796	0.108081	-0.086116	-0.127629	-0.492928	-0.13807	-0.460799	0.152119	0.0984123	-0.0698033
Q6PFX8	-0.302758	-0.413963	-0.0314629	-0.468195	-0.311649	-0.00498996	-0.207601	-0.00228493	-0.346085	-0.640951	-1.27339	-1.01283	-1.75273	-1.01366	-1.87344	-0.980662	-0.961693	-1.77426	-1.32495	-1.91374	0.372983	-0.161048	-0.186656	-0.378496	0.15984	0.193377	0.14638	0.126104	0.0884516	-0.0273828	0.363757	-0.152941	-0.0061832	-0.0335716	-0.161543	0.278912	0.433417	0.0761756
Q6PGN3	1.74255	1.46347	1.60032	1.39187	1.6002	1.49081	1.38862	1.43094	1.30069	0.860435	1.16268	0.807873	-0.4136	0.686632	-0.104344	1.16807	-1.75541	0.728243	0.942776	0.788188	-0.0408978	-0.35237	0.234268	0.0880924	0.12414	-0.0532323	0.3772	0.299514	0.187521	-0.0655787	0.0733637	0.120834	-0.186792	0.240754	-0.5499	-0.145651	0.237858	0.49222
Q6RT24	-0.789796	0.285929	0.00302049	0.862362	0.45823	-0.26	-0.121992	-0.284125	-0.537522	0.263105	0.291362	-0.991533	-1.02457	-0.0997689	-2.29913	-0.320492	-0.796755	0.0121454	-0.0977557	-0.2235	-0.504695	0.188962	0.280379	-0.318787	0.0901363	0.264004	-1.30381	-1.42399	-0.251507	-0.395883	-1.43801	-1.61542	-1.36653	-1.6378	-1.33111	-1.05671	-0.71303	-0.444976
Q6ZPF4	-0.172732	0.228664	0.155637	-0.322053	0.317427	0.163519	0.117436	0.217159	0.1447	-1.20949	-0.756914	-1.76652	-2.0364	-1.83384	-0.983439	-1.00251	-0.530356	-1.08859	-1.10404	-1.38594	0.404155	-0.810444	-0.0543662	0.715793	-0.0151064	-0.240032	0.23707	0.119214	-0.548371	-0.174307	0.113647	0.0692562	-0.39552	0.182157	-0.77811	0.269383	0.183323	-0.234557
Q6ZPR1	0.212655	0.927781	0.745148	0.713842	0.724991	0.867643	0.524363	0.525761	0.753672	1.75173	0.894507	2.24424	2.25899	1.0244	0.58576	2.24173	1.66606	1.30587	1.34928	1.47484	0.0465143	0.138154	0.447111	-0.499348	0.171166	-0.303598	-0.722912	-0.224374	-0.479596	-0.349727	-0.781914	-0.378534	-0.53419	-0.350409	-0.785239	-1.02469	-0.513513	-0.62654
Q792Z1	1.20649	1.35552	1.16007	1.42298	1.34739	1.30405	1.3871	1.70213	0.973211	1.32914	2.40632	2.76431	2.95791	1.82305	1.91079	2.26658	2.41906	1.99946	2.03999	2.01925	0.91514	0.549676	0.0542843	-0.477707	-0.338809	-0.702586	-0.233947	0.0759358	-0.265407	-0.967942	0.276642	-0.638791	0.342844	0.118511	0.484501	0.311601	0.237017	-0.351806
Q7TNV0	1.53238	1.66417	1.25776	1.31676	1.3434	1.36813	1.64011	1.17758	1.39482	1.37078	1.70826	1.81397	2.11269	1.7799	0.9037	1.58423	0.846656	1.81154	1.18922	1.90421	-0.427205	0.417892	0.244223	-0.440574	-0.10359	0.309254	-0.0527074	-0.115112	0.0825738	-0.143789	0.176615	-0.125985	0.148315	0.210813	0.634314	-1.01534	0.380482	0.0586041
Q7TPZ8	-0.000936716	-0.881164	-1.14177	-0.220332	-0.704039	-1.17526	-0.423303	0.0806849	-0.150045	-2.42823	-3.2779	-2.89202	-1.65238	-2.68444	-3.53301	-3.01072	-3.28892	-1.41435	-3.97085	-3.19271	0.416693	-0.416063	-0.594141	-1.33939	1.00351	0.929387	0.2473	0.194741	0.729125	0.637572	0.11225	0.467081	0.298406	0.512671	0.311181	-0.164622	-0.300747	0.326173
Q7TQH0	-1.07705	-0.970051	-1.0248	-0.802449	-0.917859	-1.16495	-0.907505	-1.04197	-1.05572	-0.601787	-0.530972	-0.79374	-0.536573	-0.604155	-3.64954	-1.31985	-2.16158	-0.90021	-0.466664	-0.549596	-0.248161	-0.0207568	0.127416	-0.0488505	0.173794	0.016558	0.176772	0.182839	0.0900091	0.223459	0.334452	0.141487	0.167716	0.388311	-0.00628503	0.24194	0.321061	0.350376
Q7TT50	0.970351	1.07619	1.21557	1.05736	1.07346	1.09054	1.07405	1.20239	1.04324	1.04928	0.766941	0.679954	-0.0475507	0.606713	-0.642754	0.995052	0.623379	0.620926	0.624044	0.60026	-0.154883	0.0433622	0.00583917	-0.0928806	0.0954906	0.103071	0.346856	-0.020838	-0.385367	-0.159167	0.409509	0.209973	-0.273909	0.15083	-0.370887	-0.0453579	0.462773	0.428372
Q80U70	2.55667	2.01355	1.98184	2.21622	2.49474	2.37636	2.33342	2.10108	1.98556	2.12689	2.50953	2.73686	3.1747	2.36963	0.727216	1.74219	0.443959	1.94721	2.07524	2.52696	-0.321043	-0.10082	0.386332	0.259114	-0.171306	-0.0522767	0.482142	0.062187	-0.0697624	-0.311729	0.310282	0.186588	-0.220179	-0.454555	-0.076339	-0.332705	0.343593	-0.0538218
Q80VL1	-0.373703	-0.306116	-0.618313	-0.70862	-0.38724	-0.619906	-0.408355	-0.68917	-0.782848	-0.848099	-1.04554	-1.35264	-0.248457	-1.06566	-2.32225	-1.15504	-1.49071	-0.86156	-0.905345	-0.854553	-0.528995	0.133251	0.310074	-0.113609	0.253598	-0.0543183	-0.385014	-0.0271787	-0.65398	-0.423626	-0.596783	-0.0157727	-0.690673	0.269484	-0.373062	-0.119117	-0.431352	-0.0567271
Q80X50	-0.949425	-1.08931	-1.34068	-1.34692	-0.844468	-0.801001	-0.556065	-1.94846	-1.00222	-0.313542	-0.355131	0.167734	-0.087941	0.072319	-4.29003	-1.12711	-2.06956	0.0751416	-0.463324	-0.48231	-0.232557	-0.130171	-0.0485571	0.202924	0.207	0.00136185	-0.318695	-0.359771	-0.169661	-0.24647	0.0318126	-0.47496	-0.526501	0.0622746	0.0182012	-0.127572	-0.618913	-0.031868
Q80XU3	0.309843	0.364233	1.84007	0.237243	0.368978	0.139483	2.11558	0.533412	0.795206	1.03868	3.0438	3.5985	1.4164	3.75682	2.77297	3.48051	3.13053	2.67081	1.68944	3.15552	1.98337	0.519411	-1.5685	-0.591956	-0.401883	0.0595531	0.118769	0.866331	-1.09096	1.11858	1.28387	0.847957	1.18713	1.12271	1.39444	1.00933	0.346096	-0.886663
Q8BHN3	-0.456162	-0.557797	-0.519085	-0.346585	-0.580737	-0.409535	-0.265563	-0.347966	-0.26195	-1.35661	-1.2138	-0.959031	-0.2744	-1.08242	-2.64661	-1.85482	-1.39157	-1.39786	-1.6166	-1.5239	-0.181598	0.180183	0.201471	0.04791	-0.118019	-0.129946	0.29464	-0.203323	-0.392005	0.0843134	-0.143164	-0.116741	-0.376509	-0.108611	-0.566718	0.128396	-0.0159681	-0.319182
Q8BJL1	-0.234408	-0.0880758	-0.43154	-0.421134	-0.231694	-0.49047	-0.356135	-0.341516	-0.347275	-0.560155	-0.843931	-0.976817	-1.72248	-1.01748	-2.11169	-0.951411	-0.821283	-0.553547	-1.27924	-1.1501	0.587901	-0.524014	-0.182103	-0.771807	0.463212	0.426811	0.292106	0.336588	0.489231	0.329023	0.189318	0.300323	0.449143	0.469614	0.507574	0.333977	0.841765	0.306665
Q8BP27	-0.364305	-0.809273	-0.870799	-0.914977	-0.986139	-0.788339	-1.05984	-1.08705	-1.07197	-1.64428	-1.94091	-1.26006	-2.16255	-1.91671	-2.38901	-2.49768	-1.3328	-1.96928	-2.33516	-2.5689	0.280183	-2.83484	1.24759	0.196203	0.694849	0.416012	0.261454	0.407454	0.620737	0.241048	0.32058	0.261997	0.672068	0.489092	0.468643	0.326715	0.539699	0.354315
Q8BQM4	-0.0494498	0.114515	0.149317	-0.617885	0.589217	0.11966	0.1662	0.0225596	-0.692758	1.08671	2.10368	2.43638	1.15289	1.72818	0.688693	0.573154	0.752013	1.22799	1.94804	2.10719	0.551849	-0.276948	0.206802	-0.919179	0.160389	0.277086	-0.381794	-0.233122	0.352722	0.345314	-0.337038	-1.11213	0.432221	-0.0399699	-0.024791	-0.637727	-0.0234745	-0.302832
Q8BTM8	0.191831	0.0948665	0.645758	-0.155681	0.127766	0.873027	2.0144	0.269578	1.51568	-0.575526	0.435462	2.23371	1.22936	2.10214	-0.790886	2.51546	0.468175	2.22988	0.171831	1.66656	-0.504577	0.0183621	-0.267417	-0.0881497	-0.422666	1.26445	0.397042	-0.651275	-0.541895	-0.114198	0.801251	-0.439167	-0.00188813	-0.23354	1.67094	-0.675563	-0.454989	-0.241147
Q8BVY0	0.724976	0.290548	0.141903	0.405778	0.47745	0.122616	0.381218	0.157415	0.0499008	1.45121	1.29716	1.86923	2.49175	1.70414	-0.0609134	-0.0401197	-1.56038	0.968933	1.72808	2.29638	-0.196896	0.35782	-0.272841	0.0922139	-0.0399	0.0596036	-0.278164	-0.0893432	-0.624472	-0.0489045	-0.550415	-0.0301112	-0.203602	-0.156969	-0.0625611	-1.01358	0.022002	-0.0511424
Q8BX90	1.82951	1.54464	0.998221	1.24708	1.52293	1.32376	1.24853	1.09213	1.22568	1.54262	0.81517	1.55704	1.51577	0.61722	0.780902	1.59195	1.11012	1.40416	0.81443	0.962862	0.274743	-0.406536	-0.0383867	-0.252871	0.218006	0.205045	0.00160959	-0.452216	-0.0676236	-0.79793	-0.204216	0.000178806	0.173288	0.110142	-0.0721755	-0.219864	-1.20468	0.347858
Q8C0Q9	-0.278772	-0.30869	0.0663538	-0.045658	0.0877501	0.0856304	-0.242504	-0.254625	-0.385816	-1.12533	-1.06956	-1.45001	-1.2713	-1.30859	-1.28276	0.0214436	-1.13294	-1.08789	-0.691318	-0.766981	0.203338	-0.518842	-0.219026	0.0862679	0.167639	0.280622	0.296602	0.550405	0.130021	0.236197	0.1797	0.191473	0.293055	0.0740081	0.115522	0.27519	0.387861	0.0429442
Q8C3X4	1.58777	1.77137	1.84681	1.80581	1.4407	2.02402	1.5306	1.97034	1.38501	1.54769	1.5451	1.03023	1.93177	1.88353	2.14856	1.8018	1.61567	1.52188	1.14487	1.43722	1.49494	-0.697497	-1.67925	-1.59887	1.24434	1.23633	1.09203	1.17073	1.21213	1.24203	1.06631	1.24318	0.954189	1.07578	1.60956	1.47584	1.25288	0.723968
Q8C854	1.26005	0.783705	0.773074	0.190164	1.0534	0.930074	0.878292	0.711702	0.528575	1.52973	1.6649	2.06232	2.48801	1.92232	-1.09967	0.402214	0.464989	1.19304	1.5299	1.88034	-0.405887	-0.0674667	0.210157	-0.150723	0.421661	-0.00774088	-0.0994619	-0.00138994	-0.106494	-0.00196143	-0.193428	-0.0307068	-0.236904	0.123795	0.0721046	-0.591115	0.141909	-0.289894
Q8CES0	0.0963307	0.152518	-0.143419	0.0134138	0.00492947	-0.112274	-0.203263	-0.00225462	-0.112944	-0.726643	-0.937268	-1.01553	-1.9405	-0.890677	-1.4907	-0.989413	-0.89423	-0.818854	-1.09172	-0.945737	-0.0919196	0.0364557	-0.0747958	-0.248611	0.306259	0.0726116	-0.105739	0.0892694	0.197912	0.0485498	0.184146	0.047327	0.23093	0.199211	0.191353	-0.286	0.41249	-0.012085
Q8CGC4	-1.63469	-1.8259	-1.88038	-1.99375	-1.80059	-1.89105	-1.57406	-1.69958	-1.64539	-2.33494	-2.83524	-2.29092	-2.71762	-2.4942	-4.64744	-2.49093	-3.18167	-2.91149	-2.22241	-2.70634	0.287802	-2.16079	0.671075	0.261664	0.581652	0.358602	0.399189	0.559667	0.24899	0.61661	0.370304	0.430742	0.323757	0.749868	0.475917	0.299544	0.551111	0.362685
Q8CGF7	0.303659	0.381842	-0.0448969	-0.287994	0.389514	0.206941	0.719904	0.25311	0.677935	1.09352	0.943373	1.50878	1.67315	1.34749	0.274675	0.987918	0.00515982	1.42138	0.651491	1.52284	-0.388958	-0.0912837	0.360433	-0.489615	0.389162	0.220262	-0.105694	-0.139153	-0.156034	-0.312242	-0.261064	-0.163934	0.0717192	-0.0365781	0.432599	-0.332478	0.415985	-0.161438
Q8CHG3	-0.522486	-0.620522	-0.765134	-0.357906	-0.595561	-0.68465	-0.513874	-0.402989	-0.612077	-0.909118	-1.05641	-0.909987	-0.654014	-1.02127	-2.07583	-0.421482	-1.31903	-0.985122	-1.13758	-1.13839	-0.278175	0.204665	0.169342	0.0397137	-0.0545191	-0.0810265	-0.318691	-0.374092	-0.366836	-0.0710509	-0.564475	-0.383931	-0.942683	-0.322833	-0.614633	-0.232832	0.0541306	-0.405476
Q8CHP5	0.595574	0.845887	0.963124	0.255932	1.03418	1.00891	0.91917	0.985975	0.856855	1.59507	1.92565	1.36361	0.923564	1.62566	0.3773	0.432438	0.4897	1.67683	2.20778	2.28243	0.369133	-0.968717	-1.17002	0.735162	0.660717	0.373725	0.242041	0.862533	0.40418	0.47913	0.571972	0.696621	0.234071	0.564014	0.518697	0.477474	0.437932	0.209958
Q8K019	0.41264	0.356035	0.375777	0.111656	0.486383	0.0213753	0.616092	0.154151	0.321467	2.5215	1.98668	2.51766	3.08147	2.57063	-0.669473	1.5442	0.530775	1.72575	1.63332	2.15151	-0.625777	-0.0185761	0.0866652	-0.163418	0.344121	0.376984	-0.0215072	-0.00374337	0.364894	0.361377	0.108814	-0.260817	0.00272141	0.286043	0.682817	-0.544007	0.166115	0.00215081
Q8K1N4	-0.615133	-0.514414	-0.952814	-0.658267	-0.750338	-0.932456	-0.505765	-0.690702	-0.56545	-2.04837	-1.61513	-2.50687	-1.65879	-2.14417	-2.29236	-2.29066	-3.21389	-1.35665	-2.08066	-2.31454	-0.125214	-0.372339	0.187176	-0.230374	0.4379	0.102851	-0.273003	-0.066753	0.0151242	0.0496822	-0.310869	-0.00100753	-0.417898	0.324778	-0.189607	-0.583439	-0.192882	-0.0843352
Q8K268	-0.119563	-0.148571	-0.137373	-0.217562	-0.0910858	-0.20506	-0.230931	-0.0307566	-0.181376	-0.60258	-0.973979	-1.36433	-2.53529	-0.96823	-3.18582	-1.08735	-1.03705	-0.82997	-0.581467	-0.655606	0.0525597	-0.35848	-0.128619	0.20424	0.28102	-0.0507201	0.233122	0.166945	0.0744303	0.0854813	0.105079	0.0383694	0.104441	0.147492	-0.148019	-0.110478	0.00588915	0.297136
Q8K2C7	-0.773693	-0.635499	-0.349735	-0.413598	-0.490839	-0.10869	-0.0978503	-0.187914	-0.369088	-1.45022	-1.35101	-0.936513	-0.473395	-1.25223	-2.37807	-1.5914	-1.53249	-1.59844	-1.55881	-1.63224	0.187851	-0.176752	-0.313195	-0.100738	0.253168	0.149666	-0.0236854	0.356417	-0.496737	0.031339	-0.00166978	0.254324	-1.04375	0.190977	-0.653873	0.394066	-0.127571	0.0543591
Q8K2F8	-1.22304	-1.10555	-1.19623	-1.00039	-0.885202	-1.13436	-1.18837	-1.41586	-1.12698	-1.23457	-1.65175	-1.303	-1.34609	-1.18436	-1.39836	-1.30335	-2.50325	-1.45285	-1.7461	-1.32655	0.152527	-1.26067	0.277325	0.397467	0.274898	0.158451	-0.0226564	0.0777142	-0.369999	-0.0368697	0.216451	0.0566897	-0.454334	0.247687	-0.450565	0.132069	0.265693	0.360788
Q8K310	1.10491	1.02789	0.786832	0.0541579	1.10287	1.07246	2.08269	0.364071	1.75212	0.412182	1.4719	2.38453	2.42007	2.31528	-1.6596	2.36105	0.59558	2.49772	1.16292	2.1863	-1.05597	0.263963	-0.247185	-0.460815	0.447511	1.0525	-0.187074	-0.892272	0.218998	-0.185553	0.306059	-0.866473	-0.0627774	-0.286068	1.32321	-2.02277	-0.552848	-0.795514
Q8K3D3	-0.64356	-0.844568	-0.943916	-0.499848	-0.781153	-0.945607	-1.01531	-1.11219	-1.09065	-1.8864	-1.88788	-1.66477	-4.35464	-1.58972	-2.20553	-3.38194	-1.26172	-1.9037	-2.03126	-2.6365	0.320571	-1.60996	1.63132	-1.39076	0.636356	0.412481	0.41219	0.506201	0.679897	0.284511	0.198368	0.199463	0.721274	0.445755	0.37134	0.278502	0.51158	0.340895
Q8N7N5	0.0376688	-0.377589	-0.414786	-0.241484	-0.481466	-0.425265	-0.51377	-0.325816	0.0347442	-1.41647	-1.17055	-1.06127	-1.36822	-1.23031	-4.1707	-2.76087	-3.31763	-1.68489	-1.33904	-1.45453	0.100726	-0.733496	-0.0468116	0.195371	0.170737	0.313473	0.241104	0.133015	0.260918	0.454729	0.0148948	0.194895	0.199768	0.401642	0.0945734	-0.0901019	0.392079	0.49321
Q8QZZ8	-0.0776819	-0.176693	0.175894	-0.345248	0.0672036	0.20856	-0.0826018	-0.194576	-0.211833	-1.70174	-1.1641	-1.29013	-1.13853	-1.40449	-3.97524	-1.53931	-1.67852	-1.23633	-1.24859	-1.24559	0.165022	-0.635597	-0.483222	0.596951	0.235022	0.121823	0.162328	0.167449	-0.0871764	-0.0450459	0.124078	0.0625238	-0.156172	-0.059633	-0.165145	0.537448	-0.0251472	0.469014
Q8R016	0.873178	1.07853	0.92057	0.932733	0.931745	0.770362	1.10272	0.730656	0.664885	3.19211	-0.514593	0.751643	1.66466	0.970272	-0.477609	1.37679	0.934472	4.59933	2.81702	1.27297	-0.579227	0.40929	2.83576	-0.429866	-1.63341	-0.602543	-1.96207	-1.51762	-1.05916	-1.39493	-1.22135	-1.45727	-0.892445	-0.86478	-0.681377	-0.946482	-1.77759	-0.865303
Q8R081	1.05925	0.400336	-0.0588387	0.124668	0.682453	0.206717	1.17011	0.249978	0.837307	0.980743	1.08932	1.716	2.04874	1.50674	-0.817875	1.08173	0.264283	1.5986	0.883279	1.5393	-0.786075	0.0321162	0.29976	-0.854756	0.677909	0.631045	-0.215803	-0.643814	0.0896621	0.201174	-0.356911	-0.395259	-0.0925609	0.302588	0.564662	-1.25946	-0.168021	-0.195984
Q8R146	1.23828	0.96251	1.31575	1.3648	0.0942144	1.1719	0.367941	1.07656	1.6342	0.547798	2.02428	2.12455	1.43065	1.80699	1.11921	1.4849	1.54678	0.447727	1.54516	1.67709	0.655622	-0.776309	1.20381	-0.149472	0.315027	-1.24868	-0.522579	-0.704827	0.167337	-0.440535	-0.286553	-0.46812	0.377069	-0.619714	0.69691	-0.245771	0.169289	-1.92456
Q8R2E9	-0.392637	-0.818114	-0.729423	-0.897235	-0.641263	-0.722776	-0.393014	-0.997971	-1.02772	-1.98099	-2.57178	-2.16453	-1.19128	-1.85409	-3.89956	-3.94039	-2.54999	-2.18834	-2.01106	-2.56798	0.669867	-0.670551	-0.62885	-0.637019	0.503783	0.762769	0.686071	0.623659	0.137028	0.532573	0.216142	0.6267	0.0750966	0.548748	0.142013	0.752107	0.810725	0.308666
Q8R3W7	-0.504253	-0.594547	-0.310824	-0.572916	-0.231737	-0.0411437	-0.462887	-0.58923	-0.858333	-1.57214	-1.1433	-0.897174	-0.253862	-0.812144	-4.41719	-1.61855	-1.66175	-1.50237	-1.27506	-1.01667	-0.0028373	-0.339599	-0.665071	0.628686	0.0525598	0.326261	0.373597	0.13364	-0.249517	-0.106819	-0.0977836	0.0802991	-0.250542	-0.0206814	-0.343659	0.0486144	-0.337954	0.454086
Q8VBZ3	-0.266399	-0.343153	-0.163369	-0.708831	-0.435277	-0.283349	-0.308474	-0.461349	-0.0886555	-1.06223	-1.62122	-0.785545	-0.2993	-1.10194	-2.19772	-1.21663	-1.2723	-0.902533	-1.39377	-1.51349	0.067827	-0.287727	-0.525881	0.27876	0.273684	0.193336	0.608414	0.254969	-0.107527	0.0269532	-0.101936	0.195757	0.0438735	-0.298536	-0.26981	0.498075	-0.333347	0.456532
Q8VDW0	0.617893	0.392927	0.402726	-0.0290584	0.595571	0.660318	1.11548	0.179693	0.631945	0.939017	1.25799	1.58841	1.96338	1.55676	0.0171793	0.803259	0.431081	1.39904	1.11438	1.56997	-0.100283	0.0383667	0.212072	-0.526438	0.141448	0.234834	-0.058619	-0.183881	0.0228974	0.0253872	-0.305817	-0.150493	0.12779	0.0985143	0.318257	-0.756687	0.236214	-0.0908358
Q8VEK3	1.22849	1.20193	1.25296	0.512819	1.27821	1.27434	1.99054	0.991039	1.61155	1.65762	2.11268	2.53802	2.85588	2.52646	-0.21429	2.35167	0.858228	2.36156	1.91579	2.4229	-0.452288	0.128624	-0.0861338	-0.572708	0.118809	0.863697	-0.012104	-0.265552	0.255409	0.185097	0.350622	-0.386531	0.0501511	0.0177565	1.41052	-1.12549	-0.0887214	-0.410666
Q8VH31	-0.44156	-0.583594	-0.258437	0.213396	-0.426048	-0.250975	-0.671622	-0.501175	-0.690831	-1.70968	-1.75149	-1.51791	-2.482	-1.80614	-3.10231	-2.18321	-1.66955	-1.69984	-1.79743	-1.8345	-0.0766758	-1.84643	0.718192	-0.0189305	0.700795	0.523047	0.204647	0.347537	0.834467	0.499026	0.242173	0.286807	0.652118	0.547663	0.66292	-0.278385	0.728381	0.332367
Q8VI95	-0.0725009	-0.206873	-0.307313	-0.344065	-0.130672	-0.325822	-0.509547	-0.57389	-0.279192	-1.08635	-0.801451	-0.918974	-1.73597	-1.29421	-1.61131	-0.959795	-0.814887	-1.06476	-1.71248	-1.80091	0.0806129	-0.113664	0.150433	0.0882392	-0.184717	-0.0209045	0.176011	0.0842945	0.189284	0.00219405	-0.0203908	-0.0656382	-0.0181256	0.0785527	-0.371425	-0.358543	0.0653274	0.220996
Q8VI97	-0.532481	-0.647369	-0.927701	-1.07054	-0.423238	-0.8199	-0.520618	-0.613801	-0.898222	-0.54761	-1.21767	-1.47193	-1.23306	-1.30746	-2.58815	-0.538451	-0.411386	-1.25415	-2.04899	-1.7452	0.093622	-0.535507	-0.168457	-0.244381	0.493845	0.360878	0.472589	0.317394	0.3068	0.554773	-0.112443	-0.0756492	0.378576	0.573433	-0.218247	-0.503985	0.301636	0.0607194
Q91VK1	0.435417	1.03565	0.493298	0.16327	0.712824	0.892064	1.22578	0.481163	1.03383	1.94728	1.53482	1.55931	1.11954	1.57794	-0.913917	1.18142	-0.0160522	1.94126	1.85897	1.81183	-0.354304	1.78083	-0.347735	-0.970091	-0.196824	0.0881207	-1.08546	-0.737119	-0.729677	-0.625298	-0.376711	-0.55681	-0.721763	-0.448653	0.422584	-0.828509	-0.115725	-0.957002
Q91VX2	-1.73698	-0.901035	-2.15061	-1.81895	-1.992	-1.53916	-1.86406	-2.20255	-2.58861	-0.477709	-0.183435	-0.446267	-0.841811	-0.620468	-1.26973	3.66344	-2.08808	-0.354196	-0.508466	-0.524959	0.0119644	-0.455523	-0.241405	-0.629816	0.825032	0.489747	-0.217248	0.0291251	0.342118	0.530882	-0.325245	0.189066	0.644417	0.29419	0.365449	0.270865	0.161694	-0.0504574
Q91WS7	-1.06226	-0.753175	-1.02133	-0.22241	-0.837279	-1.03952	-1.03588	-0.781132	-0.929668	-1.01783	-2.07779	-1.85567	-1.74557	-1.38628	-2.237	-2.31779	-1.76241	-1.2345	-1.50066	-1.68665	-0.0962645	-0.587348	-0.357725	0.369236	0.241474	0.430627	0.432226	0.558115	0.217594	0.395634	0.0887531	0.243702	0.46326	0.32575	0.168524	-0.109817	0.470669	0.43145
Q91X58	1.80579	2.07294	2.56093	2.02864	1.43416	1.89368	1.52552	1.97141	1.41876	1.22284	0.770342	0.658731	1.09127	1.67011	2.25433	1.32984	1.84718	0.195324	1.52244	2.18718	-0.426827	0.705969	0.336302	0.141909	-0.967658	0.210307	1.97018	2.56246	-0.0965102	2.08151	2.39577	1.97326	1.57643	2.14038	2.15073	2.37276	2.34398	2.04104
Q91XD6	0.618465	1.60912	0.95772	0.838002	1.42338	1.18484	1.30498	0.95754	1.03922	6.10909	2.68575	2.38475	2.81257	0.514806	1.1079	5.88641	1.10204	4.39299	2.24743	1.05797	-0.110819	0.216722	0.0558986	0.0985156	-0.21229	-0.0480278	-0.773223	-0.0431807	0.843396	-0.0363449	-0.0997651	0.0562963	-0.45286	-0.54431	-0.85754	0.661427	-0.285479	0.444158
Q91YP0	0.400782	0.948928	0.230505	0.0186592	0.834328	0.572914	0.498282	0.468279	0.368257	1.16796	0.924466	1.35052	1.77132	0.778522	0.255898	0.560126	0.385874	0.925453	1.68279	1.60715	-0.770287	0.135505	0.147376	0.321874	0.0934747	0.0720573	-0.0027876	-0.207276	-0.589307	-0.129389	-0.522943	-0.0773878	-0.776392	-0.0548413	-0.377692	0.17356	-0.730608	0.119905
Q91YT2	2.8909	2.88647	3.37254	2.91858	3.06019	3.18526	3.11056	2.67637	2.6031	2.10281	2.09058	2.43766	1.91141	1.75352	1.11513	1.88702	2.37695	1.93302	1.9627	1.59128	1.38759	-2.14734	-0.791536	-1.31344	1.5871	1.27762	2.02717	0.968469	0.0344207	0.707531	1.7053	1.68702	0.370498	1.10295	1.25116	1.28547	0.616762	1.18242
Q91Z31	-0.520036	-1.27975	-1.08444	-0.580381	-1.03023	-0.968699	-0.739042	-0.602463	-0.779754	-1.03104	-1.27113	-0.949736	-1.20047	-1.12644	-1.67786	-1.03971	-0.613719	-1.17371	-1.48796	-1.53801	-0.089664	-0.868865	0.464444	-0.0889168	0.375256	0.207746	0.0282831	0.0527732	-0.0724577	0.239099	-0.0712582	-0.137614	-0.200875	0.337693	0.16906	-0.25945	0.130118	0.0270102
Q921Q3	0.0490113	-0.0294266	-0.164677	-0.341416	0.115507	0.0572659	-0.141023	-0.217469	-0.189089	-0.92429	-0.598142	-0.78314	-0.204945	-1.15238	-3.08455	-1.95727	-1.8676	-1.01117	-0.823969	-0.907838	-0.0401615	-0.104111	0.125459	-0.0588512	0.253006	-0.175341	0.598881	-0.19466	-0.579575	-0.368584	-0.517879	-0.0856545	-0.408237	-0.366565	-0.703855	0.250064	-0.274905	0.12717
Q921X9	-1.76373	-1.70157	-0.701846	-1.04508	-1.85551	-0.706733	-1.07216	-1.00118	-1.10039	-3.43855	-2.56454	-2.22104	-3.62011	-3.23051	-4.19842	-2.78014	-2.73244	-2.85437	-2.90796	-2.93844	0.239911	-1.36205	0.476865	0.271293	0.142655	0.231325	0.152381	0.0865039	-0.288783	0.17657	0.0320682	-0.0795923	-0.276335	0.122694	-0.533743	0.350155	0.0459937	0.0431435
Q923A2	-1.13294	-1.62554	-1.15894	-0.596298	-1.40164	-0.836725	-1.4321	-1.25437	-1.52494	-1.10078	-1.22519	-1.16792	-2.03237	-1.67253	-1.5735	-1.80341	-1.43092	-0.889377	-1.12794	-0.755321	-0.0377717	-0.292249	0.032665	-0.333649	0.339771	0.291234	-0.0970588	-0.109726	-0.0496891	-0.18018	-0.316442	-0.107133	-0.279032	0.131245	-0.354892	-0.228935	0.299169	-0.0544555
Q923G2	0.549984	-0.0714402	0.14164	-0.0836191	0.184744	0.24322	0.651745	0.093175	0.471946	2.11909	2.21172	2.34452	1.87293	1.67848	-1.10363	0.348123	-0.0147334	2.02342	2.14611	1.9678	-0.152153	-0.0990481	0.145753	-0.324098	0.0403704	0.389175	-0.0748077	-0.0214455	0.0281938	-0.471465	-0.0261713	-0.343858	0.212992	-0.127394	0.255605	-1.12826	-0.465942	-0.658739
Q923Q2	0.508537	0.277495	0.379365	0.545187	0.337053	0.247758	0.0814917	0.194574	-0.0973657	-0.451376	-0.749713	-1.24825	-1.72173	-1.18207	-1.39393	-0.947736	-2.43457	-0.526147	-0.741678	-0.997024	-0.129836	-0.566985	-0.318586	0.102621	0.536069	0.376717	0.267796	0.42573	0.295494	0.414841	0.332571	0.352034	0.513088	0.537287	0.306496	0.00756592	0.721021	0.649913
Q924S2	-0.207055	-0.336637	-0.20699	-0.471975	-0.183812	-0.114399	-0.489108	-0.634087	-0.585116	-1.10547	-1.22473	-0.909343	-1.60692	-1.12431	-4.05279	-2.96898	-5.58723	-1.35403	-0.937376	-1.06589	0.637282	-1.34414	0.265197	0.472577	0.0176836	-0.0485963	0.56222	0.383547	0.173508	-0.298133	0.482127	0.244576	0.175988	0.111153	0.110723	0.27221	0.345973	0.361987
Q99020	0.626778	0.971491	0.673077	0.294663	0.690798	0.589302	1.11774	0.385042	0.929363	1.56195	2.01348	2.13317	2.73744	2.16896	-0.484678	0.962495	0.167961	1.91832	1.62999	2.14601	-0.361522	0.271394	0.0236817	-0.520583	0.33183	0.255199	-0.311893	-0.643527	-0.412716	-0.219455	-0.135347	-0.35108	-0.0125292	-0.212454	0.641216	-0.92971	0.09011	-0.199086
Q99JF8	1.02028	1.39754	1.01375	0.628898	1.27014	1.22308	1.43069	1.20243	1.35592	0.198673	0.141165	1.09595	1.13531	0.980783	-1.27642	1.31283	0.116807	0.797426	-0.502242	0.200911	-0.472663	0.067303	0.209369	-0.316336	0.277141	0.235186	0.129718	0.0363851	-0.283075	-0.389684	0.407255	-0.166518	-0.404997	0.0886364	0.289244	-0.437493	0.0443119	0.472083
Q99KV1	-0.651387	-0.701848	-0.488911	-0.437487	-0.613789	-0.381017	-0.41236	-0.338075	-0.364265	-1.54506	-1.56073	-1.13424	-0.570492	-1.34632	-3.41101	-2.10944	-1.46325	-1.7	-1.9486	-1.77847	-0.224168	0.264412	0.229148	-0.151894	-0.0558161	-0.0616822	0.13439	-0.125661	-0.352937	-0.0640325	-0.150873	-0.0807632	-0.396207	-0.0910649	-0.439589	0.0902038	-0.112658	-0.380603
Q99LB6	-0.441203	-0.597216	-0.549418	-0.659964	-0.50255	-0.414863	-0.61795	-0.493068	-0.600988	-0.77714	-0.704998	-0.664419	-1.89899	-0.794173	-2.0502	-1.99143	-1.28831	-0.921623	-0.824699	-0.977203	0.181942	-0.24093	0.133909	0.0416755	0.0234261	-0.140023	0.124529	0.0749547	0.135369	-0.0686759	0.00192356	0.0496679	0.101429	0.193353	-0.0790666	-0.346487	-0.0764506	0.163647
Q99LE6	0.843432	0.680478	0.709083	0.671257	0.78851	0.752299	0.835192	0.218694	0.633993	1.60882	1.17669	1.02653	0.507918	1.59419	0.0720918	0.888645	0.501893	1.79479	1.78888	1.82724	-0.116487	-0.0707705	0.0201418	0.106368	-0.254805	0.315553	-0.234271	-0.243655	-0.41905	-0.146156	0.15477	-0.381297	-0.501123	-0.295975	0.235473	-0.382434	-0.271979	-0.404693
Q99N57	1.2891	1.45046	1.22485	1.3758	1.29188	1.19584	1.21653	1.68462	1.60491	0.924606	0.625952	0.42373	-0.537013	0.593497	-0.407017	0.397333	0.82227	0.500447	0.581037	0.311834	0.166247	-0.406802	0.0718818	-0.130654	0.192884	0.106444	0.265369	0.0184947	-0.0274553	-0.142081	0.558067	0.145409	-0.0125324	0.0994244	0.157275	0.0665095	0.653541	0.476036
Q99P69	0.0780847	-0.149429	-0.441225	0.182626	-0.12006	-0.0292407	-0.422626	-0.395397	-0.654701	-0.824781	-0.826404	-1.00479	-2.75409	-1.05566	-1.62118	-0.757219	-1.57635	-0.457862	-0.613238	-0.636213	-0.300063	0.00448143	0.214387	-0.396826	0.23503	0.242991	-0.190745	0.0803486	-0.011147	0.255131	-0.401237	-0.130872	-0.280419	0.032917	-0.316937	-0.097286	0.237772	0.249082
Q9CPN9	1.51539	1.20827	0.994026	1.56873	0.805364	1.24549	1.20433	1.06482	1.28443	1.61678	1.92454	1.81815	2.43896	1.8774	1.35608	1.67442	2.07352	1.97032	1.48265	1.68511	0.603426	0.277684	-0.321003	0.13629	0.0855142	-0.781911	-0.345569	0.339435	-0.0159094	-0.958357	0.124636	-0.460709	0.392701	-0.45117	-0.226372	-0.480199	-0.256785	-0.848586
Q9CQ37	-0.275113	-0.586551	-0.626481	-0.299389	-0.798639	-0.658945	-0.551832	-0.434734	-0.513931	-1.46287	-1.26994	-1.55253	-1.5379	-1.96291	-0.720258	-1.26664	-0.344134	-1.57262	-1.6098	-2.0023	0.00750048	-0.133294	-0.21776	0.089687	0.0788369	0.175029	-0.174526	-0.0575453	-0.166337	-0.086294	-0.134938	-0.076988	0.193171	-0.0109221	-0.416744	-0.78066	0.381172	0.00174239
Q9CQE5	0.151552	0.340428	-0.198133	-0.0593206	0.288141	-0.599577	-0.248366	-0.0457525	-0.130683	-0.956014	-1.37434	-1.82803	-1.80008	-1.50402	-0.506181	-1.16913	-0.866125	-0.987237	-1.31475	-0.887908	-0.130788	-1.09357	0.382586	0.137742	0.506648	0.197382	0.059906	-0.143405	0.264379	0.0487368	0.256622	0.385217	-0.154314	0.0789301	0.0658782	0.0665266	0.203964	0.0174741
Q9CQF3	0.796971	0.511781	0.259202	-0.0920165	0.738007	0.41762	1.36569	0.158948	0.947253	0.945523	1.30907	1.84656	1.74989	1.07793	-0.938261	0.766582	0.60406	1.50986	1.39014	1.34068	-0.556453	0.799385	0.72376	-2.14496	0.585497	0.592766	0.210067	-0.116083	0.260567	0.181312	-0.135646	-0.212216	-0.289072	0.430645	0.579994	-0.703307	0.278241	0.102344
Q9CQV1	-0.0550146	-0.347745	0.0908247	-0.796031	-0.17295	0.142214	0.0296983	-0.245343	-0.170079	-1.40096	-0.667192	-1.04965	-0.163526	-0.983605	-1.27671	-1.76441	-1.44285	-0.959615	-0.693797	-0.787884	0.218375	-1.22946	-0.153842	0.541901	0.324289	0.298738	0.469462	0.27001	0.212663	-0.0728059	0.33016	0.464643	-0.0743271	0.243553	0.00258436	0.255123	-0.422984	-0.0499218
Q9CR23	1.06474	1.07834	1.2448	1.38049	1.26962	1.65527	1.39683	1.51168	1.32704	-0.58873	-0.155935	0.353508	0.914603	0.723234	0.581925	0.274383	1.03524	-0.123585	0.365005	-0.354433	0.977665	0.732973	-3.57075	-1.00553	1.52739	1.33825	1.50394	1.47414	1.49635	1.55812	1.6155	1.43172	1.50723	1.33069	1.68871	1.6041	0.760263	0.960905
Q9CU62	1.11716	0.767581	0.664726	1.24683	0.942316	0.838667	1.86747	0.486661	1.4308	1.02335	1.48017	2.51588	1.60624	1.84673	0.492498	2.51982	1.19093	2.21993	1.46869	1.81285	0.6164	-0.317859	-0.5417	-0.445354	-0.047275	0.735788	-0.0691885	0.133049	-0.270584	-0.124946	0.480354	-0.106164	0.243364	-0.41783	0.93997	0.304592	-0.168281	-0.313898
Q9CX66	0.262614	-0.48929	-0.0346663	0.0181571	-0.436012	-0.17537	-0.56584	-0.240654	-0.350042	-1.07535	-0.737166	-1.05295	-4.20277	-1.24333	-0.719634	-2.44275	-1.13703	-1.42264	-1.67699	-1.70727	0.351945	-1.18657	-0.392144	0.280005	0.532309	0.414456	1.13722	1.23769	0.472953	0.671718	1.18977	1.10013	1.299	0.934057	0.977022	1.1759	1.22993	0.691125
Q9CZ70	-0.615783	-0.575249	-0.840032	0.225868	-0.759438	-0.746876	-1.16289	-1.01837	-1.13095	-0.661263	-1.26984	-1.59294	-0.826827	-1.90941	-1.7062	-1.21953	-1.88542	-1.58545	-1.45428	-1.1743	-0.451853	-0.0727312	0.171263	0.0149501	0.0739142	0.264457	-0.184355	0.119882	0.110318	0.0144257	-0.0660819	-0.151712	-0.277421	-0.107965	-0.0657469	-0.0420826	-0.30033	-0.124642
Q9CZS1	1.72151	1.92972	2.33461	1.71517	2.22145	2.20235	2.78523	2.104	2.41914	2.2223	1.39623	1.89802	2.92443	1.99641	2.19504	2.16461	2.23687	2.42078	1.93469	2.24231	1.64447	-2.75359	0.295478	-2.5594	1.50167	1.87138	1.4187	0.630983	1.52657	1.15109	1.39884	1.71073	1.85909	0.462416	1.59982	1.84003	1.89739	0.876277
Q9CZU3	0.774459	0.498546	0.257216	0.414033	0.431201	0.63581	0.884901	0.146947	0.610175	0.871931	2.02363	1.81982	1.82508	1.63244	0.0352355	0.721518	0.0262704	1.91598	1.64718	1.8023	-0.163063	-0.0287032	-0.0222385	-0.293158	0.159997	0.347166	-0.0144646	-0.398629	0.0428224	0.21731	-0.118511	-0.109574	0.0350322	0.0349281	0.148442	-0.301976	0.549749	-0.36193
Q9D0E1	1.19787	0.33913	-0.303551	0.0521657	0.389511	0.349948	1.63564	0.2072	0.658691	1.35981	1.66935	2.48894	2.43142	1.98061	-1.82889	1.13366	0.178019	2.02998	1.28986	2.11487	-1.44597	0.236103	0.348084	-0.657996	0.785166	0.734611	-0.217149	-0.632896	0.731696	0.483279	-0.216636	-0.435985	0.305477	0.506636	1.0207	-1.90822	0.252908	-0.767439
Q9D0F1	-0.548353	-0.509931	-0.895889	-0.269919	-0.573115	-0.765753	-0.865872	-0.686157	-0.851827	-0.367294	-0.97785	-1.51642	-1.70695	-1.14308	-2.18866	-1.08288	-1.69439	-1.07786	-0.898411	-1.05249	-0.506191	0.215498	0.089936	-0.196887	0.255463	0.142181	-0.686252	-0.287444	-0.121863	-0.152733	-0.828738	-0.669982	-0.183849	-0.515684	-0.437321	-0.515533	-0.0469358	0.0202904
Q9D0L1	1.39264	1.31158	1.21034	1.30428	1.08587	1.0927	1.08248	1.18931	1.34741	1.28088	1.18331	1.06026	1.25246	1.32309	1.62081	1.14616	1.2374	1.29061	1.21668	1.39414	-0.176209	0.378672	-0.222906	-0.00936218	-0.122467	0.152272	-0.0507144	0.198425	-0.190484	-0.00395425	-0.0444932	0.0260374	-0.523964	0.0862479	-0.316555	0.207017	-0.0252828	0.344779
Q9D0T1	0.721132	0.386103	0.436222	-0.35686	0.636516	0.488985	0.828883	-0.0346573	0.550483	1.06008	1.38645	1.57464	2.04762	1.62174	-1.77191	0.938655	-0.955373	1.70699	1.55625	1.84773	-0.302258	-0.0545638	0.135627	-0.431624	0.216733	0.436086	-0.239284	-0.293705	0.173052	-0.0710115	-0.189215	-0.218631	-0.464893	-0.433316	0.506174	-0.913744	-0.271232	0.291696
Q9D350	-0.282931	-1.13867	-0.49262	0.35335	-1.268	-0.610591	-1.10266	-0.721844	-0.911092	-3.11319	-4.22464	-4.42492	-5.03842	-3.53689	-4.16457	-3.96382	-3.52906	-3.44776	-3.45922	-3.61896	0.567837	-0.242907	-0.920922	-1.95693	1.22749	1.32544	0.726152	1.30847	1.17705	1.24606	0.708316	0.901963	1.37782	1.19991	1.4839	0.603196	0.821008	0.839121
Q9D4C5	2.6484	1.6778	2.09879	2.2236	2.6382	2.63136	2.80721	2.4167	3.0585	1.50292	3.70198	3.38449	1.85295	2.08248	2.18944	1.19778	3.08268	2.36869	3.37276	2.09211	2.78864	-4.23882	-0.914847	-2.8472	3.01871	2.19352	2.51423	1.8031	2.21764	2.59104	1.85987	2.18033	1.59454	2.34827	1.68488	2.24246	2.35642	1.62539
Q9D6Z1	0.41345	0.0870983	0.0801738	-0.688752	0.35311	0.34614	0.885425	-0.438941	0.546353	1.021	1.27193	1.59294	2.02703	1.19026	0.0192037	1.26199	-0.210106	1.30676	1.10306	1.8409	-0.197217	-0.163835	0.155346	-0.215446	0.0846393	0.336513	-0.0461162	0.00830618	-0.134011	-0.0471374	-0.502761	-0.19861	-0.578431	-0.702243	0.182474	-0.459176	-0.462683	0.0588861
Q9D824	-0.926788	-0.989468	-0.996328	-0.573905	-1.0708	-1.05087	-1.00898	-0.947111	-0.915217	-2.20654	-2.13825	-1.53762	-1.6632	-2.21539	-4.16861	-2.61779	-1.83235	-2.03576	-2.58761	-2.18616	0.339995	-0.563862	0.408247	-1.27191	0.623226	0.464303	0.513655	0.716537	0.667082	0.708407	0.587571	0.518967	0.775724	0.583619	0.54082	0.411507	0.587409	0.555696
Q9D882	1.84777	1.69232	1.57656	1.39621	1.4733	1.68524	1.20081	1.56417	1.60647	2.39805	1.70924	1.20289	2.07082	1.45284	1.14643	1.23425	1.73656	0.737958	0.719565	0.258496	-0.110047	0.19201	-0.375008	0.042683	0.334662	-0.0843003	-0.0554503	0.468707	-0.60749	-0.502379	-0.175797	-0.419646	-0.844504	-0.070793	-0.615478	-0.386175	0.126851	-0.616013
Q9D8Z2	-0.512041	-0.717749	-0.57909	-0.412535	-0.713623	-0.611038	-0.570601	-1.0263	-1.18858	-0.761141	-0.797958	-1.59983	-0.62219	-1.21515	-0.348396	-1.3546	-2.00942	-1.1823	-1.11673	-1.46198	-0.521797	-0.0144478	0.191118	0.689196	-0.266035	-0.0780344	-0.152692	-0.0783839	-0.134075	-0.212854	-0.805362	-0.148742	-0.695923	-0.311726	-0.647469	0.648509	-0.602127	-1.42597
Q9DAP7	0.212481	-0.675461	-0.218295	0.385923	-0.0277742	-0.0757229	-0.147145	-0.369713	0.0578635	-0.520483	-0.396819	-0.555911	-1.36177	-1.03571	-1.13944	-1.03205	-2.49588	-1.48233	-1.23049	-0.856436	0.527649	-0.536776	-0.348373	-0.449543	0.220499	0.586544	0.718882	0.644889	0.286686	0.722793	0.201572	0.369066	0.224891	0.170806	-0.0250447	0.264538	0.228267	0.652545
Q9EQS3	-0.930638	-1.65294	-1.22547	-1.18765	-1.19352	-0.901514	-1.16024	-1.26089	-1.49905	-1.72125	-1.24505	-1.2336	-1.30439	-1.213	-2.92637	-1.86656	-2.52431	-1.17488	-1.22335	-1.17897	0.399035	-1.62129	-0.256349	0.449595	0.624197	0.404809	0.444653	0.0783884	0.0326773	0.200188	0.0290668	0.202783	0.00243212	0.412387	0.163352	0.431206	-0.00960711	0.369167
Q9EQY0	0.447694	0.246978	0.230689	0.275455	0.215075	0.348887	0.367765	0.382822	0.282838	-0.826971	-1.01043	-0.903421	-0.00287852	-0.900568	-2.63409	-1.06486	-1.17455	-1.1212	-1.24831	-1.59431	-0.133007	-0.362094	0.0994698	0.221585	0.154403	0.0196424	0.160669	0.133685	-0.552045	-0.017944	-0.117784	0.370089	-0.66032	0.221108	-0.453978	0.224404	0.230901	0.437099
Q9ERB0	-0.188792	-0.0433712	-0.207562	-0.166112	-0.134896	-0.0765646	-0.142313	-0.250163	-0.353566	-0.627027	-0.894772	-1.16381	-1.86459	-1.21774	-1.88918	-1.28645	-1.19217	-0.969549	-1.21932	-1.04964	-0.589406	-0.206313	0.393182	0.631191	-0.131249	-0.0974052	0.0546692	-0.01518	-0.139611	-0.314923	0.159932	-0.243678	0.000153708	-0.10532	-0.190471	-0.0741625	-0.124894	-0.332373
Q9ERU9	-0.100848	0.364114	0.0594328	-0.326581	0.142955	0.150669	0.338597	-0.0871737	0.0246236	1.35199	1.10762	1.45326	1.85438	1.02793	-0.053225	1.1557	0.579889	0.893985	1.18553	1.41929	-0.512626	-0.0681346	0.377684	-0.132145	0.136327	0.198895	-0.202019	-0.107506	0.0159859	0.0051392	-0.446502	0.033121	-0.145302	-0.0632295	-0.13029	-0.270566	0.126048	-0.181742
Q9ES28	-0.315894	-0.700772	-0.200901	-0.582669	-0.474645	-0.0940253	-0.697663	-0.462662	-0.591347	-0.920248	-0.763491	-0.809185	-1.94546	-1.06405	-2.39891	-0.310859	-1.25164	-0.779955	-0.720423	-0.693533	0.109058	-0.036235	-0.0403141	0.176542	-0.082333	-0.126718	0.186064	0.039481	-0.247647	-0.401439	-0.013121	-0.222264	-0.188435	-0.0425945	-0.421617	0.125224	-0.0798899	0.105036
Q9ESP1	0.021356	-0.54902	-0.136352	-0.0858088	-0.106838	0.060514	0.029788	-0.109212	-0.13002	-1.2371	-1.12303	-0.746743	-0.339611	-1.04944	-2.99718	-2.22629	-1.34355	-1.30405	-1.43212	-1.60685	0.208429	-0.602601	-1.03123	0.638562	0.302057	0.48478	0.274701	0.198632	-0.0734742	0.232975	0.121088	0.0741005	-0.145602	0.2157	-0.369734	0.572143	-0.000822178	0.0196392
Q9EST3	-2.77585	-2.73941	-3.19773	-2.90486	-2.83146	-3.26147	-2.98893	-3.15946	-3.26597	-2.90485	-3.29204	-2.85216	-4.09245	-3.0894	-3.31917	-3.81553	-1.73142	-3.3081	-2.57748	-3.26338	0.525569	-1.50345	-1.90376	0.747523	1.14239	0.991726	0.388209	0.66319	0.803834	0.702437	0.253275	0.463745	0.659381	0.66598	0.620602	0.584447	0.849815	0.493689
Q9JHU9	1.67918	1.84772	1.37865	1.63287	1.40125	1.22615	1.09614	1.53346	0.616193	2.95031	2.24495	2.99701	2.18231	2.74575	-0.0110283	-0.377916	-0.17761	1.95538	3.40854	3.38563	0.778033	-2.6041	0.735845	0.135167	0.731253	0.223804	0.350446	0.382501	0.522492	0.686311	0.790605	0.500004	1.02817	0.154855	0.236262	0.407658	-0.0461815	0.346243
Q9JII5	-0.820744	-1.058	-1.61376	-1.09654	-1.26255	-1.57493	-1.11034	-1.31426	-1.55195	-1.14945	-1.25739	-0.566248	-0.216484	-1.31944	-2.17114	-1.96969	-1.02622	-1.73338	-1.17094	-0.836015	-0.358154	0.00657379	-0.171417	-0.243832	0.230141	0.536687	0.124851	0.104737	-0.0699504	0.0605145	-0.341401	0.0658681	-0.343792	0.0628749	0.166775	-0.271011	0.206766	-0.0039207
Q9JJ11	-0.388404	-0.251208	-0.298716	-0.77579	-0.344415	-0.405906	-0.563942	-0.466216	-0.530794	-0.859598	-0.836607	-0.897148	-1.34076	-0.925069	-5.47595	-1.55112	-3.50566	-0.981664	-1.09602	-1.04007	0.163511	-0.945906	0.194326	0.426651	0.184034	-0.022616	0.232835	0.408206	-0.0706247	0.0971277	0.100007	0.134368	0.145169	0.183662	-0.0496358	0.452993	0.837226	0.438866
Q9JK38	1.3091	0.637633	0.635965	1.0635	0.830785	0.789524	0.712862	0.553306	0.700424	1.58772	1.37642	1.56689	0.617123	1.53241	0.441559	0.885011	0.661988	1.41261	1.35578	1.32527	0.398515	-0.815598	-0.0955454	-0.16155	0.235458	0.438721	0.160617	0.103727	0.49514	0.224281	0.274731	0.31909	0.494847	0.17997	0.229663	-0.890229	0.0550916	0.219949
Q9JKB3	-2.63889	-2.7233	-2.59251	-2.98037	-2.84809	-2.72129	-2.87983	-3.22805	-2.89404	-3.33581	-3.11583	-3.36272	-3.85562	-3.10178	-6.07861	-3.23307	-4.27639	-2.69504	-2.47109	-3.02875	0.544087	-1.27337	-0.632325	0.518386	0.495731	0.347491	0.113456	0.426223	0.154324	0.0909547	-0.0826005	0.22844	-0.068251	0.330193	0.189297	0.221769	-0.479549	0.335228
Q9JKR6	-0.67036	-0.602039	-0.442472	-0.364292	-0.601413	-0.44775	-0.349855	-0.280251	-0.485127	-1.51093	-1.90315	-1.45602	-0.580807	-1.32803	-2.03349	-2.11442	-1.4322	-1.9641	-2.25936	-2.47688	-0.145419	0.206423	0.0623904	0.0112911	0.00832212	-0.143008	-0.113959	-0.165828	-0.400352	-0.11294	-0.359031	-0.324053	-0.552577	-0.0467494	-0.474483	-0.0334103	-0.0941651	-0.255263
Q9JMH6	2.86602	1.68411	2.51966	1.0102	1.92152	2.06536	2.62007	2.44943	3.56061	2.05504	2.48668	2.8675	1.53189	2.07183	2.07925	1.38848	2.76868	1.94112	2.75074	2.56504	0.494822	-0.0253987	0.232486	-0.429085	-0.309576	0.0367509	0.228839	0.321015	0.390584	0.00899448	0.177627	0.0730025	0.136457	-0.192551	0.57489	0.562862	0.317749	-0.289294
Q9QUM9	-0.0245207	0.756864	0.837985	0.29915	0.500919	1.30499	2.1573	0.572736	1.99372	1.85724	1.6594	2.19355	2.0777	2.81025	-0.356352	1.92591	0.922039	3.44381	2.66661	2.58434	-0.61581	0.00909969	0.822135	-0.690285	-0.5364	1.01126	0.514505	0.28219	0.276777	-0.304042	0.432418	-0.0673666	0.178981	-0.580743	1.33518	0.244646	-0.401546	-0.5671
Q9QXS1	0.229431	0.359275	0.169331	-0.305652	0.283236	0.662309	1.75827	0.0754087	1.23523	0.492634	0.501689	1.74226	1.18856	1.62926	-0.579888	2.20775	0.443637	2.16436	1.08395	1.4714	-0.444583	-0.00942127	-0.330438	0.134956	-0.029827	0.679314	0.168587	-0.438976	-0.537101	-0.318953	0.436361	-0.0936593	-0.279654	-0.0821008	1.03325	-0.689052	-0.758378	-0.523508
Q9QYF1	-0.183515	-0.50906	-0.2189	-0.429531	-0.36536	-0.0943474	-0.16014	-0.143098	-0.158906	-0.900322	-1.28425	-0.767109	-0.280027	-0.83024	-1.69042	-1.29217	-0.95854	-1.72607	-1.79906	-2.04041	-0.245593	-0.26141	0.18298	0.41622	0.0425967	-0.134794	0.260906	0.0895733	-0.350702	-0.0583175	0.00538993	-0.0171822	-0.407258	-0.316483	-0.441389	0.422527	-0.318059	0.0741188
Q9QZM0	1.33218	0.884259	0.69121	0.937774	1.02159	0.784068	1.41696	0.68701	1.37652	0.436036	1.81343	1.74272	0.103881	0.666332	0.549111	0.75293	0.799782	0.700077	1.1602	1.19229	0.503894	-0.765542	-0.347578	0.361648	0.176725	0.0708539	0.429712	0.326824	0.259568	0.154751	-0.0493131	0.0315949	-0.00998044	0.199476	-0.114879	0.0236704	-0.0824107	0.13983
Q9R0L6	-2.07344	-1.06084	-1.5489	-1.2507	-1.23219	-1.47115	-1.39827	-1.40574	-1.48475	-0.161553	-1.09971	-1.12904	-1.51604	-2.07182	0.205945	1.36107	0.622125	-0.713526	-1.05297	-1.54898	0.214114	-0.000264191	0.180565	0.122747	-0.239559	-0.277603	0.0902053	0.156139	-0.362526	0.0586226	-0.253572	-0.668744	-0.0428724	0.324861	-0.172012	-0.712957	0.696352	-0.400508
Q9R1P0	0.30308	0.879662	0.622903	0.119641	-0.15528	1.24136	1.81127	-0.00388317	1.70924	1.09563	1.43926	1.07276	1.10949	1.99095	-0.508169	1.99677	0.564404	3.07664	1.62603	2.24981	-0.476572	-0.497071	1.11706	-0.692275	-0.190635	0.739491	0.247874	-0.870221	0.12255	-0.38002	0.343458	-0.570708	-0.463816	-0.737818	1.13815	0.0995772	-0.140768	-0.771254
Q9WTI7	0.786326	1.21549	1.04579	1.24067	1.26779	1.19099	1.01523	1.17039	1.09284	0.43401	0.351883	0.439417	1.27362	0.804348	-0.418639	0.259063	0.381598	0.731725	0.704871	0.66049	-0.5151	-0.383282	0.226296	0.399775	0.182222	0.0900898	0.514688	-0.128535	-0.330172	-0.499226	0.281294	0.188513	-0.218035	-0.520404	0.0300332	0.266333	-0.378763	0.39571
Q9WV03	0.68219	0.676532	0.559321	0.387126	0.810878	0.928463	1.18487	1.09993	0.979811	0.598365	0.982804	0.859171	0.361456	0.758263	0.641307	0.447858	0.994272	0.949457	1.32347	1.21133	0.822626	-1.13382	-0.967766	-0.850524	0.970137	1.15935	1.23889	1.05804	1.01139	0.863317	1.21596	0.933082	1.03734	0.924345	0.952147	0.987004	1.05852	0.731797
Q9WVR4	-0.893861	-1.26227	-1.15426	-1.19144	-1.22121	-1.14041	-1.07308	-1.09465	-1.13521	-1.79166	-1.65622	-1.74435	-1.59952	-1.72407	-3.12342	-1.7857	-1.92151	-1.96169	-2.1343	-1.71885	-0.156202	0.31755	0.0602115	-0.245646	0.0855311	-0.0614445	-0.27732	-0.147669	-0.577118	0.0316195	-0.448288	-0.162094	-0.478744	-0.283498	-0.410598	-0.253973	-0.360955	-0.0910417
Q9Z179	-0.383738	-0.524276	0.0413619	-0.422891	-0.393555	-0.212143	-0.337386	-0.366821	-0.448762	-0.746579	-0.729313	-1.10561	-1.3703	-0.79762	-1.60506	-1.35571	-1.17284	-1.0813	-1.03438	-0.939934	0.193991	-0.173471	0.146829	-0.266202	0.0995453	-0.000692912	0.385161	0.289223	0.198384	0.0159606	0.353406	0.0848271	0.24417	0.135076	-0.0497444	0.193103	0.0958358	0.179306
Q9Z1S0	0.121333	-0.145333	0.0119777	0.0916233	-0.138861	-0.0457523	-0.155653	-0.212398	-0.434421	-0.61962	-0.649118	-1.27075	-2.55005	-0.866354	-1.71059	-1.06281	-0.922587	-0.775165	-0.786897	-0.817467	-0.220745	-0.482543	0.339949	0.0227622	0.162874	0.177702	0.189071	0.23345	0.254795	0.0717748	0.156392	-0.0311994	0.118272	0.116193	0.0673111	-0.269573	0.32902	0.18767
Q9Z1X2	0.772153	1.71184	0.408137	0.496754	1.30339	0.824921	1.04845	0.319107	0.705843	1.58726	2.37891	2.62905	2.94578	1.10563	0.399701	1.81908	1.74298	0.779632	2.10342	1.64042	-0.163011	0.197815	-0.0670252	-0.358765	0.0605314	0.330454	0.295336	-0.26821	-0.288403	0.340054	-1.09595	0.180867	0.103604	-0.519983	-0.501237	0.0382197	-0.467899	-0.0852192
Q9Z2C8	-2.13095	-2.13488	-1.9522	-1.95163	-2.03111	-1.96873	-1.90163	-2.16268	-2.11701	-3.90867	-4.00807	-3.70352	-4.11334	-3.85913	-5.68062	-5.28355	-5.01146	-4.45926	-3.49209	-3.98823	-0.135494	0.283523	0.16828	-0.266156	0.00961451	-0.0597668	-0.0386851	0.0426853	-0.317366	0.419299	-0.0888337	0.130801	-0.0722845	0.251085	0.0461059	0.185049	0.0972354	-0.0643187
Q9Z2U0	0.419073	0.241776	0.725641	0.226825	0.352333	0.882238	1.41913	0.0784668	1.17627	0.592407	0.909945	1.07709	0.773199	1.52652	-0.342523	1.30831	0.435105	2.57663	1.42664	1.77125	-0.410435	0.00153725	0.641927	-0.349697	-0.380465	0.497132	0.176598	-0.0862893	-0.0754921	-0.653947	0.341781	-0.294536	0.0892224	-0.575497	0.765217	0.0542955	-0.214067	-0.250859

[truncated: 5 more sheets: Figure4c, Figure5b, Figure5c, FigureS3, FigureS5a-b]
